# Supplementary material for: Rumen Bacterial Community Composition in Holstein and Jersey Cows Is Different under Same Dietary Condition and Is Not Affected by Sampling Method
Source: Front Microbiol. 2016 Aug 3;7:1206. doi: 10.3389/fmicb.2016.01206 (PMC4971436; doi:10.3389/fmicb.2016.01206)
Supplement: Supplementary file 2 [file Table_3.xlsx]

## Sheet: SupplementaryTable3.txt
Supplementary Table 3. Quality filtered OTU table with taxonomy assigned based on Greengenes database release 119
OTU ID	Holstein1	Holstein2	Holstein3	Holstein4	Holstein5	Holstein1C	Holstein2C	Holstein3C	Holstein4C	Holstein5C	Jersey1	Jersey2	Jersey3	Jersey4	Taxonomy
1	303	395	393	720	474	525	355	164	341	433	342	127	295	971	k__Bacteria; p__Firmicutes; c__Clostridia; o__Clostridiales; f__Ruminococcaceae; g__Ruminococcus; s__flavefaciens
10	208	620	565	111	59	212	520	10	63	118	95	7	82	423	k__Bacteria; p__Firmicutes; c__Clostridia; o__Clostridiales; f__Veillonellaceae; g__Succiniclasticum; s__
100	0	66	48	8	143	9	50	0	0	117	0	0	9	72	k__Bacteria; p__Bacteroidetes; c__Bacteroidia; o__Bacteroidales; f__; g__; s__
1000	1	3	8	2	7	1	7	4	2	5	1	9	1	5	k__Bacteria; p__Verrucomicrobia; c__Verruco-5; o__WCHB1-41; f__RFP12; g__; s__
1001	0	1	4	3	2	0	1	0	2	2	0	4	0	6	k__Bacteria; p__Bacteroidetes; c__Bacteroidia; o__Bacteroidales; f__; g__; s__
1002	5	7	3	0	8	2	4	0	0	3	5	1	3	12	k__Bacteria; p__Bacteroidetes; c__Bacteroidia; o__Bacteroidales; f__Prevotellaceae; g__Prevotella; s__
1003	0	1	3	0	0	0	1	0	0	0	0	0	0	8	k__Bacteria; p__Actinobacteria; c__Coriobacteriia; o__Coriobacteriales; f__Coriobacteriaceae; g__; s__
1004	0	0	1	0	4	2	0	0	0	4	0	0	1	0	k__Bacteria; p__Tenericutes; c__Mollicutes; o__Anaeroplasmatales; f__Anaeroplasmataceae; g__Anaeroplasma; s__
1005	1	25	6	0	4	1	4	0	0	0	0	0	0	2	k__Bacteria; p__Bacteroidetes; c__Bacteroidia; o__Bacteroidales; f__Bacteroidaceae; g__Bacteroides; s__
1006	4	0	0	1	2	1	2	2	0	0	0	0	2	0	Unassigned
1008	3	10	1	2	0	0	3	1	2	0	1	0	1	0	k__Bacteria; p__Tenericutes; c__Mollicutes; o__RF39; f__; g__; s__
1009	3	4	8	0	2	1	1	0	0	2	0	1	0	7	k__Bacteria; p__Bacteroidetes; c__Bacteroidia; o__Bacteroidales; f__S24-7; g__; s__
101	1	60	40	30	48	8	55	1	45	26	15	2	11	52	k__Bacteria; p__Firmicutes; c__Clostridia; o__Clostridiales; f__; g__; s__
1010	0	8	0	0	0	0	3	0	0	2	0	0	0	0	k__Bacteria; p__Tenericutes; c__Mollicutes; o__RF39; f__; g__; s__
1011	0	4	4	0	5	0	0	0	0	1	1	0	0	0	k__Bacteria; p__Spirochaetes; c__Spirochaetes; o__Spirochaetales; f__Spirochaetaceae; g__Treponema; s__
1012	14	0	0	3	2	0	3	3	1	2	10	0	0	0	k__Bacteria; p__Bacteroidetes; c__Bacteroidia; o__Bacteroidales; f__Prevotellaceae; g__Prevotella; s__
1013	0	0	0	16	3	7	0	0	9	2	0	0	8	1	k__Bacteria; p__Bacteroidetes; c__Bacteroidia; o__Bacteroidales; f__BS11; g__; s__
1014	0	1	1	1	1	1	1	0	0	0	6	0	3	0	k__Bacteria; p__Firmicutes; c__Clostridia; o__Clostridiales; f__Clostridiaceae; g__; s__
1015	0	2	1	1	1	1	1	0	0	4	0	0	1	4	k__Bacteria; p__Firmicutes; c__Erysipelotrichi; o__Erysipelotrichales; f__Erysipelotrichaceae; g__L7A_E11; s__
1016	0	6	0	0	0	0	4	0	0	0	0	0	0	0	k__Bacteria; p__Tenericutes; c__Mollicutes; o__RF39; f__; g__; s__
1017	0	7	8	4	2	4	1	2	3	1	0	0	3	2	k__Bacteria; p__Bacteroidetes; c__Bacteroidia; o__Bacteroidales; f__Prevotellaceae; g__Prevotella; s__
1018	2	3	0	0	7	0	1	0	0	0	0	0	0	0	k__Bacteria; p__Proteobacteria; c__Gammaproteobacteria; o__Aeromonadales; f__Succinivibrionaceae; g__; s__
1019	1	3	0	2	1	0	1	0	0	1	2	1	0	0	k__Bacteria; p__Firmicutes; c__Clostridia; o__Clostridiales; f__Ruminococcaceae; g__Oscillospira; s__
102	135	54	63	35	77	68	49	9	47	97	65	11	61	68	k__Bacteria; p__Bacteroidetes; c__Bacteroidia; o__Bacteroidales; f__Prevotellaceae; g__Prevotella; s__
1020	0	0	0	0	3	0	0	0	0	3	0	0	0	5	k__Bacteria; p__Tenericutes; c__Mollicutes; o__RF39; f__; g__; s__
1021	1	0	0	3	0	3	0	0	0	3	1	2	0	1	k__Bacteria; p__Bacteroidetes; c__Bacteroidia; o__Bacteroidales; f__; g__; s__
1022	3	0	0	1	0	3	0	3	1	2	0	9	10	1	k__Bacteria; p__Bacteroidetes; c__Bacteroidia; o__Bacteroidales; f__Prevotellaceae; g__Prevotella
1023	0	1	10	0	1	0	0	0	0	0	0	0	1	6	Unassigned
1025	0	8	0	0	1	0	3	0	0	0	0	0	0	0	k__Bacteria; p__Firmicutes; c__Bacilli; o__Bacillales; f__Thermoactinomycetaceae; g__; s__
1026	0	8	1	1	2	0	3	0	3	0	1	0	0	1	k__Bacteria; p__Bacteroidetes; c__Bacteroidia; o__Bacteroidales; f__BS11; g__; s__
1027	0	1	0	0	2	1	2	0	0	1	0	0	1	4	k__Bacteria; p__Firmicutes; c__Erysipelotrichi; o__Erysipelotrichales; f__Erysipelotrichaceae; g__RFN20; s__
1028	0	2	2	1	2	0	0	0	1	0	2	0	0	3	k__Bacteria; p__Firmicutes; c__Erysipelotrichi; o__Erysipelotrichales; f__Erysipelotrichaceae; g__RFN20; s__
1029	0	3	0	2	1	1	1	0	0	0	0	0	5	0	k__Bacteria; p__Firmicutes; c__Clostridia; o__Clostridiales; f__; g__; s__
103	6	136	13	17	47	9	32	5	14	5	1	3	57	2	k__Bacteria; p__Proteobacteria; c__Alphaproteobacteria; o__Rhodospirillales; f__Acetobacteraceae; g__; s__
1030	0	2	0	0	0	0	5	0	0	0	4	1	0	0	k__Bacteria; p__Firmicutes; c__Clostridia; o__Clostridiales; f__; g__; s__
1031	2	3	7	2	2	5	0	3	2	3	0	2	2	7	k__Bacteria; p__Verrucomicrobia; c__Verruco-5; o__WCHB1-41; f__WCHB1-25; g__; s__
1032	3	1	2	1	0	1	0	0	0	3	2	0	1	4	k__Bacteria; p__Firmicutes; c__Clostridia; o__Clostridiales; f__Ruminococcaceae; g__; s__
1033	0	0	2	2	1	2	0	0	4	1	0	0	1	1	k__Bacteria; p__Proteobacteria; c__Alphaproteobacteria; o__RF32; f__; g__; s__
1034	5	2	1	5	8	3	2	0	3	4	0	1	2	3	k__Bacteria; p__Bacteroidetes; c__Bacteroidia; o__Bacteroidales; f__; g__; s__
1035	1	42	21	12	13	5	31	0	7	4	3	1	49	7	k__Bacteria; p__Bacteroidetes; c__Bacteroidia; o__Bacteroidales; f__Prevotellaceae; g__Prevotella; s__
1036	0	2	1	0	3	0	2	0	1	1	1	0	1	0	Unassigned
1037	0	1	0	0	7	0	0	3	1	17	0	0	0	0	k__Bacteria; p__Bacteroidetes; c__Bacteroidia; o__Bacteroidales; f__Prevotellaceae; g__Prevotella; s__
1038	1	4	2	2	2	2	4	0	12	0	0	1	0	1	k__Bacteria; p__Firmicutes; c__Clostridia; o__Clostridiales; f__; g__; s__
1039	1	0	2	3	0	0	0	0	1	0	6	3	0	10	k__Bacteria; p__Firmicutes; c__Clostridia; o__Clostridiales; f__Ruminococcaceae; g__; s__
104	5	29	3	13	160	6	12	4	2	175	5	2	9	6	k__Bacteria; p__Bacteroidetes; c__Bacteroidia; o__Bacteroidales; f__Prevotellaceae; g__Prevotella; s__
1040	3	16	6	4	0	7	3	0	2	1	1	0	1	11	k__Bacteria; p__Firmicutes; c__Clostridia; o__Clostridiales; f__Lachnospiraceae; g__Butyrivibrio; s__
1041	1	7	7	1	4	3	5	2	0	3	2	4	2	9	k__Bacteria; p__Firmicutes; c__Clostridia; o__Clostridiales; f__; g__; s__
1042	1	7	11	0	9	1	3	1	4	1	0	3	0	9	k__Bacteria; p__Firmicutes; c__Clostridia; o__Clostridiales; f__; g__; s__
1043	4	5	0	2	3	0	1	0	0	1	0	3	0	0	k__Bacteria; p__Firmicutes; c__Clostridia; o__Clostridiales; f__; g__; s__
1044	0	1	3	0	4	1	2	0	0	5	3	0	1	5	k__Bacteria; p__Firmicutes; c__Clostridia; o__Clostridiales; f__; g__; s__
1045	0	0	2	2	1	1	0	0	1	0	1	0	0	13	k__Bacteria; p__Bacteroidetes; c__Bacteroidia; o__Bacteroidales; f__; g__; s__
1046	20	10	6	12	6	3	3	4	16	8	2	6	2	34	k__Bacteria; p__Firmicutes; c__Clostridia; o__Clostridiales; f__Ruminococcaceae; g__; s__
1047	0	1	7	0	1	0	0	0	0	0	0	0	0	2	k__Bacteria; p__Bacteroidetes; c__Bacteroidia; o__Bacteroidales; f__[Paraprevotellaceae]; g__YRC22; s__
1048	0	7	1	0	0	5	7	0	0	0	0	0	0	0	k__Bacteria; p__Bacteroidetes; c__Bacteroidia; o__Bacteroidales; f__Prevotellaceae; g__Prevotella; s__
1049	0	3	0	0	3	0	0	0	0	8	4	1	1	0	Unassigned
105	20	53	131	86	53	84	102	8	83	86	47	18	43	87	k__Bacteria; p__Firmicutes; c__Clostridia; o__Clostridiales; f__Lachnospiraceae; g__Coprococcus; s__
1050	3	19	10	4	6	6	4	0	2	6	1	1	7	5	k__Bacteria; p__TM7; c__TM7-3; o__CW040; f__F16; g__; s__
1051	7	2	1	0	0	0	0	1	1	0	1	2	0	0	k__Bacteria; p__Firmicutes; c__Clostridia; o__Clostridiales; f__Ruminococcaceae; g__; s__
1052	1	1	1	7	3	2	2	3	0	2	1	0	3	3	k__Bacteria; p__Proteobacteria; c__Gammaproteobacteria; o__Aeromonadales; f__Succinivibrionaceae; g__; s__
1053	0	0	0	2	1	1	1	0	1	2	1	1	2	1	k__Bacteria; p__GN02; c__BD1-5; o__; f__; g__; s__
1054	1	0	1	1	4	1	0	0	0	2	0	0	0	3	k__Bacteria; p__Firmicutes; c__Clostridia; o__Clostridiales; f__[Tissierellaceae]; g__Sedimentibacter; s__
1055	1	17	11	1	21	1	18	0	3	9	0	0	13	3	k__Bacteria; p__Firmicutes; c__Clostridia; o__Clostridiales; f__Clostridiaceae; g__Clostridium; s__
1056	2	0	0	0	1	1	0	0	2	1	2	0	0	1	k__Bacteria; p__Firmicutes; c__Clostridia; o__Clostridiales
1057	1	0	1	0	0	5	0	8	2	2	1	1	0	5	k__Bacteria; p__Bacteroidetes; c__Bacteroidia; o__Bacteroidales; f__; g__; s__
1058	0	0	3	0	2	1	0	0	0	0	0	0	4	0	Unassigned
1059	41	90	54	167	32	102	124	50	163	49	2	44	58	73	k__Bacteria; p__Bacteroidetes; c__Bacteroidia; o__Bacteroidales; f__Prevotellaceae; g__Prevotella; s__
106	27	70	44	56	22	8	36	2	22	9	4	9	66	13	k__Bacteria; p__Bacteroidetes; c__Bacteroidia; o__Bacteroidales; f__Prevotellaceae; g__Prevotella; s__
1060	0	2	2	1	2	1	2	0	1	2	1	0	4	1	k__Bacteria; p__Verrucomicrobia; c__Verruco-5; o__WCHB1-41; f__RFP12; g__; s__
1061	1	1	4	0	2	0	5	0	0	0	0	1	0	0	k__Bacteria; p__Firmicutes; c__Erysipelotrichi; o__Erysipelotrichales; f__Erysipelotrichaceae; g__RFN20; s__
1064	3	0	2	0	4	0	0	2	0	0	1	2	0	2	k__Bacteria; p__Proteobacteria; c__Alphaproteobacteria; o__Rickettsiales; f__; g__; s__
1065	0	2	0	7	4	0	0	1	2	2	1	1	6	1	k__Bacteria; p__Firmicutes; c__Clostridia; o__Clostridiales; f__Veillonellaceae; g__Selenomonas; s__ruminantium
1066	0	0	0	7	0	0	0	0	3	0	0	0	0	1	k__Bacteria; p__Bacteroidetes; c__Bacteroidia; o__Bacteroidales; f__BS11; g__; s__
1067	0	3	2	3	1	0	1	1	3	3	0	5	0	1	k__Bacteria; p__Bacteroidetes; c__Bacteroidia; o__Bacteroidales; f__Prevotellaceae; g__Prevotella; s__
1068	3	3	6	0	2	11	3	0	6	3	3	0	2	5	k__Bacteria; p__Firmicutes; c__Clostridia; o__Clostridiales; f__; g__; s__
1069	0	1	0	2	0	0	1	0	0	0	2	0	0	3	k__Bacteria; p__Firmicutes; c__Erysipelotrichi; o__Erysipelotrichales; f__Erysipelotrichaceae; g__Bulleidia; s__
107	1	60	63	32	25	5	18	7	17	23	6	8	8	52	k__Bacteria; p__Bacteroidetes; c__Bacteroidia; o__Bacteroidales; f__; g__; s__
1070	0	0	1	5	0	3	0	5	7	0	3	0	0	4	k__Bacteria; p__Bacteroidetes; c__Bacteroidia; o__Bacteroidales; f__Prevotellaceae; g__Prevotella; s__
1071	0	0	15	0	8	1	1	0	1	2	0	0	0	2	k__Bacteria; p__Bacteroidetes; c__Bacteroidia; o__Bacteroidales; f__Prevotellaceae; g__Prevotella; s__
1072	1	0	0	0	3	4	0	2	1	0	2	3	6	2	k__Bacteria; p__Bacteroidetes; c__Bacteroidia; o__Bacteroidales; f__Prevotellaceae; g__Prevotella; s__
1073	0	1	1	1	6	0	2	0	0	3	0	0	0	1	Unassigned
1074	0	0	1	2	3	0	0	0	0	2	1	0	1	3	k__Bacteria; p__Bacteroidetes; c__Bacteroidia; o__Bacteroidales; f__Rikenellaceae; g__Blvii28; s__
1075	7	16	12	0	9	0	10	0	1	4	0	0	0	8	k__Bacteria; p__Bacteroidetes; c__Bacteroidia; o__Bacteroidales; f__; g__; s__
1076	0	6	0	0	3	1	3	0	1	1	0	0	1	0	Unassigned
1077	13	0	19	1	0	5	0	1	13	3	0	7	1	15	k__Bacteria; p__Bacteroidetes; c__Bacteroidia; o__Bacteroidales; f__Prevotellaceae; g__Prevotella; s__
1078	18	3	2	2	4	1	3	5	4	1	6	4	3	0	k__Bacteria; p__Bacteroidetes; c__Bacteroidia; o__Bacteroidales; f__Prevotellaceae; g__Prevotella; s__
1079	5	3	4	0	3	0	0	0	2	0	0	0	1	9	k__Bacteria; p__Bacteroidetes; c__Bacteroidia; o__Bacteroidales; f__Prevotellaceae; g__Prevotella; s__
108	124	173	119	12	88	95	105	12	54	102	65	59	45	145	k__Bacteria; p__Firmicutes; c__Clostridia; o__Clostridiales; f__; g__; s__
1080	0	5	1	5	3	0	4	0	1	0	0	3	1	1	k__Bacteria; p__Bacteroidetes; c__Bacteroidia; o__Bacteroidales; f__Prevotellaceae; g__Prevotella; s__
1081	0	3	1	0	3	2	1	0	0	4	0	1	4	0	k__Bacteria; p__Tenericutes; c__Mollicutes; o__RF39; f__; g__; s__
1082	1	1	0	1	0	2	1	2	1	1	0	2	2	0	k__Bacteria; p__Verrucomicrobia; c__Verruco-5; o__WCHB1-41; f__RFP12; g__; s__
1083	0	2	6	2	2	0	1	1	0	1	0	1	0	1	Unassigned
1084	0	6	2	5	1	0	1	4	1	3	1	3	4	0	k__Bacteria; p__Bacteroidetes; c__Bacteroidia; o__Bacteroidales; f__; g__; s__
1085	1	2	0	5	1	0	1	0	0	2	0	2	0	0	k__Bacteria; p__Proteobacteria; c__Deltaproteobacteria; o__Desulfovibrionales; f__Desulfovibrionaceae; g__Desulfovibrio; s__
1086	0	0	4	1	0	0	0	0	3	0	0	0	4	0	k__Bacteria; p__Tenericutes; c__Mollicutes; o__RF39; f__; g__; s__
1088	0	0	0	0	9	1	0	0	1	0	0	0	0	1	k__Bacteria; p__Firmicutes; c__Clostridia; o__Clostridiales; f__; g__; s__
1089	7	6	0	0	1	1	6	3	0	0	3	0	3	1	k__Bacteria; p__Bacteroidetes; c__Bacteroidia; o__Bacteroidales; f__Prevotellaceae; g__Prevotella; s__
109	12	83	85	21	112	28	54	16	24	54	40	15	110	43	k__Bacteria; p__Firmicutes; c__Clostridia; o__Clostridiales; f__Ruminococcaceae; g__; s__
1090	0	6	2	2	0	0	1	0	0	0	0	0	0	0	k__Bacteria; p__Firmicutes; c__Clostridia; o__Clostridiales; f__Veillonellaceae; g__; s__
1091	7	55	11	10	10	10	14	3	15	5	3	4	10	11	k__Bacteria; p__Firmicutes; c__Clostridia; o__Clostridiales; f__Lachnospiraceae; g__Butyrivibrio; s__
1092	0	6	3	0	1	1	4	0	1	0	0	0	9	1	k__Bacteria; p__Firmicutes; c__Clostridia; o__Clostridiales
1093	5	0	0	8	0	0	0	3	2	0	4	1	0	2	k__Bacteria; p__Bacteroidetes; c__Bacteroidia; o__Bacteroidales; f__Prevotellaceae; g__Prevotella; s__
1094	3	0	0	0	1	2	1	0	0	0	1	0	0	1	k__Bacteria; p__Firmicutes; c__Erysipelotrichi; o__Erysipelotrichales; f__Erysipelotrichaceae; g__p-75-a5; s__
1095	1	0	0	0	0	0	0	10	0	0	3	2	0	0	k__Bacteria; p__Bacteroidetes; c__Bacteroidia; o__Bacteroidales; f__[Paraprevotellaceae]; g__CF231; s__
1096	12	2	0	0	0	0	2	0	0	0	0	0	0	0	k__Bacteria; p__Firmicutes; c__Clostridia; o__Clostridiales; f__; g__; s__
1097	0	7	20	0	0	0	1	0	0	0	12	0	0	41	k__Bacteria; p__Bacteroidetes; c__Bacteroidia; o__Bacteroidales; f__S24-7; g__; s__
1098	2	1	3	3	0	3	2	3	4	2	2	1	1	7	k__Bacteria; p__Bacteroidetes; c__Bacteroidia; o__Bacteroidales; f__Prevotellaceae; g__Prevotella; s__copri
1099	3	18	23	0	12	0	16	0	14	7	1	3	3	14	k__Bacteria; p__Firmicutes; c__Clostridia; o__Clostridiales; f__; g__; s__
11	689	22	82	24	135	207	76	211	53	85	93	115	354	52	k__Bacteria; p__Bacteroidetes; c__Bacteroidia; o__Bacteroidales; f__RF16; g__; s__
110	38	61	47	10	65	13	34	7	16	38	10	10	29	35	k__Bacteria; p__Firmicutes; c__Clostridia; o__Clostridiales; f__Lachnospiraceae; g__; s__
1100	0	0	0	1	9	0	3	1	0	1	0	1	0	0	Unassigned
1101	0	8	2	3	1	0	2	0	0	0	0	0	3	1	k__Bacteria; p__Proteobacteria; c__Gammaproteobacteria; o__Enterobacteriales; f__Enterobacteriaceae
1102	11	2	3	0	5	0	5	1	4	4	1	0	1	1	k__Bacteria; p__Bacteroidetes; c__Bacteroidia; o__Bacteroidales; f__[Paraprevotellaceae]
1103	7	11	17	9	6	2	14	18	13	13	1	2	11	5	k__Bacteria; p__Bacteroidetes; c__Bacteroidia; o__Bacteroidales; f__Prevotellaceae; g__Prevotella
1104	0	2	5	1	1	3	2	0	1	3	0	0	3	5	k__Bacteria; p__Bacteroidetes; c__Bacteroidia; o__Bacteroidales; f__Prevotellaceae; g__Prevotella; s__
1105	11	7	6	0	5	9	2	2	2	5	0	0	3	10	k__Bacteria; p__Firmicutes; c__Clostridia; o__Clostridiales; f__; g__; s__
1106	0	1	5	0	1	4	0	0	0	0	0	0	1	7	k__Bacteria; p__Bacteroidetes; c__Bacteroidia; o__Bacteroidales; f__; g__; s__
1107	10	3	9	4	5	11	8	1	9	12	3	6	4	8	k__Bacteria; p__Firmicutes; c__Clostridia; o__Clostridiales; f__Lachnospiraceae; g__Coprococcus; s__
1108	0	3	0	1	0	0	0	3	0	2	0	3	0	0	k__Bacteria; p__Firmicutes; c__Bacilli; o__Lactobacillales; f__Streptococcaceae; g__Streptococcus
1109	5	0	0	1	0	2	0	0	1	0	1	0	0	1	k__Bacteria; p__Proteobacteria; c__Alphaproteobacteria; o__Rickettsiales; f__mitochondria; g__; s__
111	18	43	91	74	30	78	96	24	68	83	62	29	90	65	k__Bacteria; p__Bacteroidetes; c__Bacteroidia; o__Bacteroidales; f__Prevotellaceae; g__Prevotella; s__
1110	0	0	2	1	0	4	0	1	0	3	0	0	3	0	k__Bacteria; p__Bacteroidetes; c__Bacteroidia; o__Bacteroidales; f__Prevotellaceae; g__Prevotella; s__
1111	0	0	3	0	4	0	0	0	0	0	0	0	0	1	k__Bacteria; p__Firmicutes; c__Erysipelotrichi; o__Erysipelotrichales; f__Erysipelotrichaceae; g__RFN20; s__
1112	0	1	2	2	2	1	4	0	0	5	0	2	1	1	k__Bacteria; p__Firmicutes; c__Erysipelotrichi; o__Erysipelotrichales; f__Erysipelotrichaceae; g__RFN20; s__
1113	0	2	2	0	2	0	1	1	1	0	0	0	1	0	k__Bacteria; p__Lentisphaerae; c__[Lentisphaeria]; o__Victivallales; f__Victivallaceae; g__; s__
1114	0	9	1	0	3	0	2	4	0	0	1	0	0	1	k__Bacteria; p__Firmicutes; c__Erysipelotrichi; o__Erysipelotrichales; f__Erysipelotrichaceae; g__RFN20; s__
1115	32	3	7	12	3	8	0	0	19	2	12	0	3	15	k__Bacteria; p__Bacteroidetes; c__Bacteroidia; o__Bacteroidales; f__S24-7; g__; s__
1116	4	6	0	0	0	1	5	3	0	0	0	0	1	1	k__Bacteria; p__Bacteroidetes; c__Bacteroidia; o__Bacteroidales; f__Prevotellaceae; g__Prevotella; s__
1117	2	0	0	0	4	0	2	3	0	0	0	0	0	5	k__Bacteria; p__Firmicutes; c__Clostridia; o__Clostridiales; f__Ruminococcaceae; g__; s__
1118	4	7	1	0	0	0	4	0	0	0	0	0	0	1	k__Bacteria; p__Verrucomicrobia; c__Verruco-5; o__WCHB1-41; f__RFP12; g__; s__
1119	1	0	5	0	9	7	1	0	0	11	1	0	4	14	k__Bacteria; p__Firmicutes; c__Clostridia; o__Clostridiales; f__Ruminococcaceae; g__; s__
1121	1	2	1	6	0	4	4	0	1	0	2	0	0	0	k__Bacteria; p__Bacteroidetes; c__Bacteroidia; o__Bacteroidales; f__Prevotellaceae; g__Prevotella; s__
1122	0	19	6	11	59	2	5	1	7	119	1	0	0	10	k__Bacteria; p__Bacteroidetes; c__Bacteroidia; o__Bacteroidales; f__Prevotellaceae; g__Prevotella; s__
1123	6	2	1	0	1	16	1	0	0	1	0	2	6	1	k__Bacteria; p__Firmicutes; c__Clostridia; o__Clostridiales; f__Ruminococcaceae; g__Ruminococcus; s__
1124	0	0	0	0	0	0	0	1	0	0	0	15	0	0	k__Bacteria; p__Bacteroidetes; c__Bacteroidia; o__Bacteroidales; f__Prevotellaceae; g__Prevotella; s__
1125	0	1	1	0	0	4	0	0	0	0	0	0	4	0	k__Bacteria; p__Lentisphaerae; c__[Lentisphaeria]; o__Z20; f__R4-45B; g__; s__
1127	1	6	1	0	2	0	0	2	0	0	0	0	1	3	k__Bacteria; p__Spirochaetes; c__Spirochaetes; o__Spirochaetales; f__Spirochaetaceae; g__Treponema; s__
1128	3	0	2	5	2	3	1	1	2	0	2	1	1	2	k__Bacteria; p__Firmicutes; c__Clostridia; o__Clostridiales; f__Lachnospiraceae; g__; s__
1129	4	0	0	0	0	0	0	1	0	0	11	0	0	0	k__Bacteria; p__Bacteroidetes; c__Bacteroidia; o__Bacteroidales; f__Prevotellaceae; g__Prevotella; s__
113	0	6	120	118	21	19	15	0	131	25	0	0	28	88	k__Bacteria; p__Bacteroidetes; c__Bacteroidia; o__Bacteroidales; f__Prevotellaceae; g__Prevotella; s__
1130	0	0	1	1	1	1	4	1	0	2	0	2	2	3	k__Bacteria; p__Firmicutes; c__Clostridia; o__Clostridiales; f__Ruminococcaceae; g__Oscillospira; s__
1131	1	1	4	16	0	0	0	0	15	0	0	1	2	17	k__Bacteria; p__Bacteroidetes; c__Bacteroidia; o__Bacteroidales; f__S24-7; g__; s__
1132	0	1	14	0	0	0	1	0	0	2	0	0	1	4	k__Bacteria; p__Spirochaetes; c__Spirochaetes; o__Spirochaetales; f__Spirochaetaceae; g__Treponema; s__
1133	22	10	24	67	4	4	3	0	50	10	5	0	2	74	k__Bacteria; p__Bacteroidetes; c__Bacteroidia; o__Bacteroidales; f__S24-7; g__; s__
1134	3	0	0	1	0	0	1	1	0	1	0	1	2	0	k__Bacteria; p__Spirochaetes; c__Spirochaetes; o__Spirochaetales; f__Spirochaetaceae; g__Treponema; s__
1135	0	4	2	0	9	0	0	0	0	1	0	1	4	1	Unassigned
1137	0	0	2	0	3	1	0	2	0	0	0	0	3	1	k__Bacteria; p__Firmicutes; c__Erysipelotrichi; o__Erysipelotrichales; f__Erysipelotrichaceae; g__RFN20; s__
1138	0	6	6	2	0	2	1	0	1	1	1	0	3	11	k__Bacteria; p__Proteobacteria; c__Deltaproteobacteria; o__Desulfovibrionales; f__Desulfovibrionaceae; g__Desulfovibrio; s__D168
1139	0	0	0	0	9	0	1	3	0	1	0	0	0	0	k__Bacteria; p__Firmicutes; c__Clostridia; o__Clostridiales; f__; g__; s__
114	1	260	28	2	3	13	94	0	0	2	1	0	29	10	k__Bacteria; p__Bacteroidetes; c__Bacteroidia; o__Bacteroidales; f__; g__; s__
1140	0	11	0	0	2	2	1	0	0	0	1	0	2	1	k__Bacteria; p__Firmicutes; c__Clostridia; o__Clostridiales; f__Lachnospiraceae; g__; s__
1141	0	8	1	1	3	0	3	0	0	0	0	1	2	3	k__Bacteria; p__Bacteroidetes; c__Bacteroidia; o__Bacteroidales; f__; g__; s__
1142	0	7	0	0	0	0	2	0	0	0	0	0	0	0	k__Bacteria; p__Firmicutes; c__Clostridia; o__Clostridiales; f__; g__; s__
1143	2	12	0	0	0	1	7	0	1	1	0	0	1	0	k__Bacteria; p__Firmicutes; c__Clostridia; o__Clostridiales; f__Ruminococcaceae; g__; s__
1144	9	70	16	42	11	12	95	14	33	14	11	38	11	8	k__Bacteria; p__Bacteroidetes; c__Bacteroidia; o__Bacteroidales; f__Prevotellaceae; g__Prevotella; s__
1145	2	1	7	0	1	1	1	0	0	0	1	0	1	7	k__Bacteria; p__Bacteroidetes; c__Bacteroidia; o__Bacteroidales; f__Prevotellaceae; g__Prevotella; s__
1146	249	117	156	35	110	109	125	27	71	126	67	42	69	132	k__Bacteria; p__Firmicutes; c__Clostridia; o__Clostridiales; f__Lachnospiraceae
1147	0	0	0	12	0	2	1	5	21	0	0	0	0	3	k__Bacteria; p__Bacteroidetes; c__Bacteroidia; o__Bacteroidales; f__BS11; g__; s__
1148	0	5	3	1	3	1	1	0	0	0	0	2	0	0	k__Bacteria; p__Bacteroidetes; c__Bacteroidia; o__Bacteroidales; f__; g__; s__
1149	0	0	14	0	0	0	0	0	0	0	0	0	0	9	k__Bacteria; p__Bacteroidetes; c__Bacteroidia; o__Bacteroidales; f__[Paraprevotellaceae]
115	38	63	87	32	71	97	25	10	46	81	50	7	60	92	k__Bacteria; p__Firmicutes; c__Clostridia; o__Clostridiales; f__Lachnospiraceae; g__; s__
1150	0	5	4	0	3	0	1	2	2	1	1	0	0	3	k__Bacteria; p__Bacteroidetes; c__Bacteroidia; o__Bacteroidales; f__[Paraprevotellaceae]; g__CF231; s__
1151	3	2	0	0	12	0	0	0	0	3	0	1	0	0	k__Bacteria; p__Fibrobacteres; c__Fibrobacteria; o__Fibrobacterales; f__Fibrobacteraceae; g__Fibrobacter; s__succinogenes
1152	5	0	1	0	0	0	0	0	1	0	0	0	1	1	k__Bacteria; p__Firmicutes; c__Clostridia; o__Clostridiales; f__Ruminococcaceae; g__; s__
1153	2	8	1	0	1	0	1	0	0	1	0	0	2	0	k__Bacteria; p__Spirochaetes; c__Spirochaetes; o__Spirochaetales; f__Spirochaetaceae; g__Treponema; s__
1154	2	0	2	1	0	0	0	0	4	0	0	0	1	0	k__Bacteria; p__Tenericutes; c__Mollicutes; o__RF39; f__; g__; s__
1155	0	0	3	2	5	0	0	1	3	1	0	0	0	5	Unassigned
1156	0	2	0	4	0	0	0	0	0	0	2	0	2	0	k__Bacteria; p__Bacteroidetes; c__Bacteroidia; o__Bacteroidales; f__; g__; s__
1157	0	3	2	0	2	0	3	0	2	0	0	0	0	0	k__Bacteria; p__Tenericutes; c__Mollicutes; o__RF39; f__; g__; s__
1158	0	1	0	0	6	1	2	3	0	9	2	0	1	1	k__Bacteria; p__Bacteroidetes; c__Bacteroidia; o__Bacteroidales; f__BS11; g__; s__
1159	0	0	0	0	0	0	0	1	2	0	8	3	0	0	Unassigned
116	1	173	73	44	37	28	99	2	16	11	3	8	154	23	k__Bacteria; p__Bacteroidetes; c__Bacteroidia; o__Bacteroidales; f__Prevotellaceae; g__Prevotella; s__
1160	0	8	6	0	0	0	3	0	0	0	0	0	0	3	k__Bacteria; p__Firmicutes; c__Clostridia; o__Clostridiales; f__Ruminococcaceae; g__Ruminococcus; s__
1161	8	0	0	0	4	0	0	0	0	2	0	0	0	0	k__Bacteria; p__Firmicutes; c__Clostridia; o__Clostridiales; f__; g__; s__
1162	6	5	1	5	1	3	1	1	5	0	1	2	0	4	k__Bacteria; p__Bacteroidetes; c__Bacteroidia; o__Bacteroidales; f__Prevotellaceae; g__Prevotella; s__
1163	0	4	0	4	4	0	2	0	1	0	1	0	1	0	k__Bacteria; p__Bacteroidetes; c__Bacteroidia; o__Bacteroidales; f__; g__; s__
1164	0	4	1	0	2	2	1	0	0	0	0	1	2	3	k__Bacteria; p__Firmicutes; c__Clostridia; o__Clostridiales; f__Ruminococcaceae; g__Oscillospira; s__
1165	5	2	0	2	6	0	0	2	5	0	1	2	0	1	k__Bacteria; p__Bacteroidetes; c__Bacteroidia; o__Bacteroidales; f__Prevotellaceae; g__Prevotella; s__
1166	0	14	0	0	0	0	5	0	1	0	0	0	1	0	k__Bacteria; p__Firmicutes; c__Clostridia; o__Clostridiales; f__Clostridiaceae; g__Clostridium; s__
1167	1	1	1	1	1	0	0	0	2	1	0	0	2	1	k__Bacteria; p__Tenericutes; c__Mollicutes; o__RF39; f__; g__; s__
1168	5	3	5	11	1	8	16	2	7	9	8	3	4	3	k__Bacteria; p__Bacteroidetes; c__Bacteroidia; o__Bacteroidales; f__Prevotellaceae; g__Prevotella; s__
1169	3	5	1	3	0	0	1	1	3	0	2	3	1	1	k__Bacteria; p__Bacteroidetes; c__Bacteroidia; o__Bacteroidales; f__Prevotellaceae; g__Prevotella; s__
117	5	45	51	6	32	31	16	40	3	29	7	27	27	26	k__Bacteria; p__Bacteroidetes; c__Bacteroidia; o__Bacteroidales; f__; g__; s__
1170	0	0	4	0	0	10	1	0	0	0	0	0	1	7	k__Bacteria; p__Firmicutes; c__Clostridia; o__Clostridiales; f__Ruminococcaceae; g__Ruminococcus; s__
1171	1	0	0	3	0	2	3	0	8	1	0	0	0	6	k__Bacteria; p__Actinobacteria; c__Coriobacteriia; o__Coriobacteriales; f__Coriobacteriaceae; g__; s__
1172	1	0	2	0	3	1	0	1	0	2	0	0	0	1	k__Bacteria; p__Firmicutes; c__Clostridia; o__Clostridiales; f__; g__; s__
1173	0	1	0	0	1	0	0	0	2	0	2	0	1	1	k__Bacteria; p__Firmicutes; c__Clostridia; o__Clostridiales; f__; g__; s__
1174	0	0	8	0	0	0	0	0	0	0	0	0	0	3	k__Bacteria; p__Firmicutes; c__Clostridia; o__Clostridiales; f__Veillonellaceae; g__; s__
1175	8	0	1	3	0	3	0	0	1	1	2	0	1	7	k__Bacteria; p__Bacteroidetes; c__Bacteroidia; o__Bacteroidales; f__S24-7; g__; s__
1176	0	10	14	3	2	1	3	3	2	0	0	4	3	6	k__Bacteria; p__Bacteroidetes; c__Bacteroidia; o__Bacteroidales; f__; g__; s__
1177	0	1	3	1	1	0	1	0	4	1	2	0	2	4	k__Bacteria; p__Bacteroidetes; c__Bacteroidia; o__Bacteroidales; f__; g__; s__
1178	4	3	0	1	0	0	1	0	0	0	0	6	0	1	k__Bacteria; p__Spirochaetes; c__Spirochaetes; o__Spirochaetales; f__Spirochaetaceae; g__Treponema; s__
1179	0	6	1	3	5	4	3	0	2	1	1	0	3	1	k__Bacteria; p__Proteobacteria; c__Alphaproteobacteria; o__Sphingomonadales; f__Sphingomonadaceae
118	27	137	56	39	82	66	38	172	27	62	5	11	75	57	k__Bacteria; p__Bacteroidetes; c__Bacteroidia; o__Bacteroidales; f__; g__; s__
1180	0	0	0	0	0	0	0	10	0	0	0	4	0	0	k__Bacteria; p__Firmicutes; c__Clostridia; o__Clostridiales; f__Veillonellaceae; g__; s__
1181	0	0	10	0	0	0	0	0	0	0	0	0	0	9	k__Bacteria; p__Firmicutes; c__Clostridia; o__Clostridiales; f__Veillonellaceae; g__Dialister; s__
1182	0	1	1	1	7	1	0	0	0	0	0	0	1	0	Unassigned
1183	5	8	2	4	3	1	3	1	2	3	0	2	6	5	k__Bacteria; p__Bacteroidetes; c__Bacteroidia; o__Bacteroidales; f__Prevotellaceae; g__Prevotella; s__
1184	0	2	2	0	0	0	5	0	0	0	0	1	0	1	k__Bacteria; p__Firmicutes; c__Clostridia; o__Clostridiales; f__Lachnospiraceae; g__Butyrivibrio; s__
1185	17	5	2	1	5	6	5	1	5	6	36	0	4	1	k__Bacteria; p__Bacteroidetes; c__Bacteroidia; o__Bacteroidales; f__Prevotellaceae; g__Prevotella; s__
1186	0	0	4	0	0	0	0	0	0	0	0	0	0	5	k__Bacteria; p__Tenericutes; c__Mollicutes; o__RF39; f__; g__; s__
1187	7	6	2	2	1	3	2	2	0	2	1	1	1	6	k__Bacteria; p__Firmicutes; c__Clostridia; o__Clostridiales; f__Ruminococcaceae; g__; s__
1188	3	1	0	1	7	0	2	0	1	1	1	1	0	2	k__Bacteria; p__Firmicutes; c__Clostridia; o__Clostridiales; f__; g__; s__
1189	28	63	35	21	46	18	29	12	20	23	20	12	12	25	k__Bacteria; p__Firmicutes; c__Clostridia; o__Clostridiales; f__Lachnospiraceae; g__; s__
119	185	27	13	0	1	0	39	11	0	2	9	11	0	16	k__Bacteria; p__Bacteroidetes; c__Bacteroidia; o__Bacteroidales; f__RF16; g__; s__
1190	0	0	0	0	0	0	0	1	0	0	0	7	0	0	k__Bacteria; p__Fibrobacteres; c__Fibrobacteria; o__Fibrobacterales; f__Fibrobacteraceae; g__Fibrobacter; s__succinogenes
1191	25	19	1	2	0	0	1	0	1	0	4	0	0	0	k__Bacteria; p__Bacteroidetes; c__Bacteroidia; o__Bacteroidales; f__S24-7; g__; s__
1192	0	2	1	0	1	1	2	0	1	1	0	0	1	0	k__Bacteria; p__Firmicutes; c__Clostridia; o__Clostridiales; f__; g__; s__
1193	0	0	1	2	0	0	1	1	2	0	0	0	0	3	k__Bacteria; p__Bacteroidetes; c__Bacteroidia; o__Bacteroidales; f__; g__; s__
1194	0	3	3	0	0	0	0	0	0	0	1	1	0	9	k__Bacteria; p__Bacteroidetes; c__Bacteroidia; o__Bacteroidales; f__S24-7; g__; s__
1195	0	2	0	2	0	0	0	0	1	0	0	5	0	0	k__Bacteria; p__Bacteroidetes; c__Bacteroidia; o__Bacteroidales; f__Prevotellaceae; g__Prevotella; s__
1196	0	0	0	0	3	0	0	0	0	6	0	0	0	0	k__Bacteria; p__Fibrobacteres; c__Fibrobacteria; o__Fibrobacterales; f__Fibrobacteraceae; g__Fibrobacter; s__succinogenes
1197	0	0	0	1	2	7	0	0	6	1	2	0	5	0	k__Bacteria; p__Bacteroidetes; c__Bacteroidia; o__Bacteroidales; f__[Paraprevotellaceae]; g__CF231; s__
1198	0	1	1	0	0	0	9	1	0	0	0	2	0	2	k__Bacteria; p__Proteobacteria; c__Betaproteobacteria; o__Burkholderiales; f__Comamonadaceae; g__Pelomonas; s__
1199	0	0	0	0	4	0	0	0	0	0	0	0	6	0	k__Bacteria; p__Firmicutes; c__Erysipelotrichi; o__Erysipelotrichales; f__Erysipelotrichaceae; g__RFN20; s__
12	77	277	322	103	946	55	183	223	50	184	57	195	229	94	k__Bacteria; p__Fibrobacteres; c__Fibrobacteria; o__Fibrobacterales; f__Fibrobacteraceae; g__Fibrobacter; s__succinogenes
120	30	1	46	67	3	11	18	6	95	0	0	7	12	59	k__Bacteria; p__Bacteroidetes; c__Bacteroidia; o__Bacteroidales; f__RF16; g__; s__
1200	1	0	0	2	2	3	0	0	1	1	1	1	1	0	k__Bacteria; p__Bacteroidetes; c__Bacteroidia; o__Bacteroidales; f__[Paraprevotellaceae]; g__; s__
1201	0	0	1	0	3	1	0	0	0	3	0	0	0	0	k__Bacteria; p__Bacteroidetes; c__Bacteroidia; o__Bacteroidales; f__BS11; g__; s__
1202	0	3	0	1	0	0	0	0	4	0	2	0	0	0	k__Bacteria; p__Bacteroidetes; c__Bacteroidia; o__Bacteroidales; f__; g__; s__
1203	0	0	0	0	5	0	0	0	4	12	0	0	0	1	k__Bacteria; p__Firmicutes; c__Clostridia; o__Clostridiales; f__Ruminococcaceae; g__Ruminococcus; s__
1204	1	0	0	0	2	0	0	1	0	4	0	6	0	0	k__Bacteria; p__Bacteroidetes; c__Bacteroidia; o__Bacteroidales; f__Prevotellaceae; g__Prevotella; s__stercorea
1205	1	0	0	6	1	2	0	3	0	1	0	0	1	0	k__Bacteria; p__Bacteroidetes; c__Bacteroidia; o__Bacteroidales; f__; g__; s__
1206	47	97	27	34	88	49	74	10	38	62	23	25	34	51	k__Bacteria; p__Firmicutes; c__Clostridia; o__Clostridiales; f__; g__; s__
1207	7	23	3	5	5	4	6	11	3	6	3	3	0	14	k__Bacteria; p__Bacteroidetes; c__Bacteroidia; o__Bacteroidales; f__S24-7; g__; s__
1208	0	0	4	0	0	0	0	1	2	0	2	0	0	1	k__Bacteria; p__Bacteroidetes; c__Bacteroidia; o__Bacteroidales; f__S24-7; g__; s__
1209	75	7	12	25	6	6	1	46	11	4	22	14	4	6	k__Bacteria; p__Bacteroidetes; c__Bacteroidia; o__Bacteroidales; f__; g__; s__
1211	2	1	3	0	1	0	0	0	0	1	0	0	0	1	k__Bacteria; p__Firmicutes; c__Clostridia; o__Clostridiales; f__; g__; s__
1212	1	1	0	1	1	2	1	0	0	1	3	0	1	4	k__Bacteria; p__Firmicutes; c__Clostridia; o__Clostridiales; f__[Mogibacteriaceae]; g__; s__
1213	0	6	0	0	0	0	1	0	1	0	0	0	0	0	k__Bacteria; p__Firmicutes; c__Clostridia; o__Clostridiales; f__; g__; s__
1214	1	4	0	4	2	0	6	0	5	1	1	0	0	3	k__Bacteria; p__Bacteroidetes; c__Bacteroidia; o__Bacteroidales; f__Prevotellaceae; g__Prevotella; s__
1215	8	0	2	0	4	1	0	0	0	0	0	0	1	1	k__Bacteria; p__Firmicutes; c__Clostridia; o__Clostridiales; f__; g__; s__
1216	0	2	0	11	1	8	1	5	3	1	0	3	33	0	k__Bacteria; p__Bacteroidetes; c__Bacteroidia; o__Bacteroidales; f__; g__; s__
1217	1	0	2	0	1	2	0	1	1	0	1	0	8	1	k__Bacteria; p__Bacteroidetes; c__Bacteroidia; o__Bacteroidales; f__Prevotellaceae; g__Prevotella; s__
1218	2	3	3	0	2	1	0	0	0	1	1	0	0	3	k__Bacteria; p__Tenericutes; c__Mollicutes; o__Anaeroplasmatales; f__Anaeroplasmataceae; g__Anaeroplasma; s__
1219	0	29	8	0	2	0	24	0	0	1	1	0	0	9	k__Bacteria; p__Bacteroidetes; c__Bacteroidia; o__Bacteroidales; f__BS11; g__; s__
122	16	21	62	57	25	65	41	3	45	43	28	5	83	46	k__Bacteria; p__Bacteroidetes; c__Bacteroidia; o__Bacteroidales; f__Prevotellaceae; g__Prevotella; s__
1220	6	0	1	0	3	0	0	0	0	2	0	0	0	0	k__Bacteria; p__Tenericutes; c__RF3; o__ML615J-28; f__; g__; s__
1221	1	1	1	1	3	3	0	0	1	2	0	1	1	1	k__Bacteria; p__Firmicutes; c__Clostridia; o__Clostridiales; f__Ruminococcaceae; g__; s__
1222	1	0	10	1	2	1	0	8	0	1	1	2	0	9	k__Bacteria; p__Bacteroidetes; c__Bacteroidia; o__Bacteroidales; f__; g__; s__
1223	1	0	2	1	2	1	0	0	0	1	0	0	2	7	k__Bacteria; p__Proteobacteria; c__Alphaproteobacteria; o__; f__; g__; s__
1224	0	1	0	3	1	5	0	0	6	1	1	1	0	2	k__Bacteria; p__Firmicutes; c__Clostridia; o__Clostridiales; f__Ruminococcaceae; g__Ruminococcus; s__
1225	1	0	4	4	7	5	3	1	2	1	1	0	2	6	k__Bacteria; p__TM7; c__TM7-3; o__CW040; f__F16; g__; s__
1226	0	12	0	0	0	1	10	0	0	1	0	1	0	1	k__Bacteria; p__Firmicutes; c__Clostridia; o__Clostridiales; f__; g__; s__
1227	1	1	0	0	4	0	0	1	1	3	0	1	0	0	k__Bacteria; p__Tenericutes; c__Mollicutes; o__RF39; f__; g__; s__
1228	0	2	4	0	1	0	1	0	0	0	0	0	1	0	k__Bacteria; p__Fibrobacteres; c__Fibrobacteria; o__Fibrobacterales; f__Fibrobacteraceae; g__Fibrobacter; s__
1229	0	2	0	2	1	0	0	0	2	3	0	0	0	2	k__Bacteria; p__Bacteroidetes; c__Bacteroidia; o__Bacteroidales; f__Prevotellaceae; g__Prevotella; s__
123	29	1	98	18	4	33	4	2	21	3	9	1	127	23	k__Bacteria; p__Proteobacteria; c__Gammaproteobacteria; o__Aeromonadales; f__Succinivibrionaceae; g__; s__
1230	3	53	12	7	25	3	14	0	8	7	1	3	7	10	k__Bacteria; p__Firmicutes; c__Clostridia; o__Clostridiales; f__Lachnospiraceae; g__Butyrivibrio; s__
1231	2	0	0	1	4	12	0	4	2	2	0	0	8	0	k__Bacteria; p__Verrucomicrobia; c__Verruco-5; o__WCHB1-41; f__RFP12; g__; s__
1232	1	2	1	1	0	0	0	0	2	0	2	1	2	0	k__Bacteria; p__Bacteroidetes; c__Bacteroidia; o__Bacteroidales; f__[Paraprevotellaceae]; g__CF231; s__
1233	2	7	2	0	3	0	6	0	0	0	0	0	2	1	k__Bacteria; p__Proteobacteria; c__Gammaproteobacteria; o__Aeromonadales; f__Succinivibrionaceae; g__Succinivibrio; s__
1234	3	2	0	7	5	1	1	0	3	3	0	0	2	1	k__Bacteria; p__Firmicutes; c__Clostridia; o__Clostridiales; f__Ruminococcaceae; g__; s__
1235	4	0	0	0	2	0	0	85	1	6	2	59	0	0	k__Bacteria; p__Bacteroidetes; c__Bacteroidia; o__Bacteroidales; f__Prevotellaceae; g__Prevotella; s__
1236	0	2	0	0	0	0	1	0	0	0	1	2	3	2	k__Bacteria; p__Verrucomicrobia; c__Verruco-5; o__WCHB1-41; f__RFP12; g__; s__
1238	2	0	5	3	2	3	2	17	1	7	4	6	10	3	k__Bacteria; p__Bacteroidetes; c__Bacteroidia; o__Bacteroidales; f__Prevotellaceae; g__Prevotella; s__
1239	1	2	1	0	0	0	1	0	0	0	0	0	4	0	Unassigned
124	0	22	49	0	33	2	25	0	0	60	1	0	3	131	k__Bacteria; p__Firmicutes; c__Clostridia; o__Clostridiales; f__; g__; s__
1240	0	6	3	1	4	4	1	0	0	3	0	0	2	2	k__Bacteria; p__Verrucomicrobia; c__Verruco-5; o__WCHB1-41; f__RFP12; g__; s__
1241	6	2	5	0	4	1	1	2	0	2	1	0	1	6	k__Bacteria; p__Firmicutes; c__Clostridia; o__Clostridiales; f__; g__; s__
1242	14	0	0	1	2	1	0	7	1	1	5	17	1	0	k__Bacteria; p__Bacteroidetes; c__Bacteroidia; o__Bacteroidales; f__Prevotellaceae; g__Prevotella; s__
1243	11	1	2	3	2	2	0	1	4	2	2	1	2	3	k__Bacteria; p__Bacteroidetes; c__Bacteroidia; o__Bacteroidales; f__Prevotellaceae; g__Prevotella; s__
1244	2	4	1	1	0	0	4	1	0	0	0	0	0	1	k__Bacteria; p__Bacteroidetes; c__Bacteroidia; o__Bacteroidales; f__; g__; s__
1245	0	2	0	0	3	0	4	0	0	1	0	0	0	0	k__Bacteria; p__Firmicutes; c__Clostridia; o__Clostridiales; f__Christensenellaceae; g__; s__
1246	1	1	3	0	2	2	2	2	0	3	1	0	0	6	k__Bacteria; p__Firmicutes; c__Clostridia; o__Clostridiales; f__Lachnospiraceae
1247	72	54	49	74	33	116	36	7	54	51	63	28	17	101	k__Bacteria; p__Firmicutes; c__Clostridia; o__Clostridiales; f__; g__; s__
1248	1	3	1	2	3	1	0	0	0	2	0	2	3	2	k__Bacteria; p__Verrucomicrobia; c__Verruco-5; o__WCHB1-41; f__RFP12; g__; s__
1249	0	0	5	0	3	1	0	0	0	2	2	1	4	6	k__Bacteria; p__Firmicutes; c__Clostridia; o__Clostridiales; f__Lachnospiraceae; g__Coprococcus; s__
125	22	18	18	37	25	34	50	3	96	46	18	12	20	24	k__Bacteria; p__Firmicutes; c__Clostridia; o__Clostridiales; f__Clostridiaceae; g__Clostridium; s__
1250	3	0	0	3	0	0	0	4	1	0	0	0	0	0	k__Bacteria; p__Bacteroidetes; c__Bacteroidia; o__Bacteroidales; f__Prevotellaceae; g__Prevotella; s__
1251	0	0	1	5	3	3	0	2	1	2	5	1	8	0	k__Bacteria; p__Bacteroidetes; c__Bacteroidia; o__Bacteroidales; f__; g__; s__
1252	0	0	5	0	3	0	0	0	0	1	0	0	0	0	k__Bacteria; p__Firmicutes; c__Clostridia; o__Clostridiales; f__Eubacteriaceae; g__Anaerofustis; s__
1253	9	0	0	0	0	0	0	0	0	0	0	0	0	0	k__Bacteria; p__Bacteroidetes; c__Bacteroidia; o__Bacteroidales; f__Prevotellaceae; g__Prevotella; s__
1254	0	10	0	1	0	0	6	0	0	0	0	0	0	0	k__Bacteria; p__Bacteroidetes; c__Bacteroidia; o__Bacteroidales; f__Prevotellaceae; g__Prevotella; s__
1255	0	0	3	0	1	1	2	1	0	0	0	6	2	3	k__Bacteria; p__Bacteroidetes; c__Bacteroidia; o__Bacteroidales; f__Bacteroidaceae; g__Bacteroides; s__
1256	1	0	0	2	0	48	0	1	1	0	0	10	0	14	k__Bacteria; p__Firmicutes; c__Clostridia; o__Clostridiales; f__Ruminococcaceae; g__Ruminococcus; s__
1257	0	4	2	0	0	1	0	0	0	0	0	3	0	6	k__Bacteria; p__Bacteroidetes; c__Bacteroidia; o__Bacteroidales; f__S24-7; g__; s__
1258	0	2	0	0	1	0	4	0	1	1	0	0	0	0	k__Bacteria; p__Proteobacteria; c__Alphaproteobacteria; o__; f__; g__; s__
1259	3	3	0	0	0	0	1	1	2	0	0	0	0	1	k__Bacteria; p__Firmicutes; c__Erysipelotrichi; o__Erysipelotrichales; f__Erysipelotrichaceae; g__Bulleidia; s__
126	12	230	77	44	86	70	71	33	10	80	12	9	57	57	k__Bacteria; p__Bacteroidetes; c__Bacteroidia; o__Bacteroidales; f__; g__; s__
1260	2	0	0	0	4	0	1	11	2	3	3	12	3	1	k__Bacteria; p__Bacteroidetes; c__Bacteroidia; o__Bacteroidales; f__Prevotellaceae; g__Prevotella; s__
1261	2	2	0	0	2	0	6	0	0	0	0	0	1	0	k__Bacteria; p__Proteobacteria; c__Alphaproteobacteria; o__RF32; f__; g__; s__
1262	4	2	0	1	1	0	1	0	1	2	0	0	0	0	k__Bacteria; p__Firmicutes; c__Erysipelotrichi; o__Erysipelotrichales; f__Erysipelotrichaceae; g__Bulleidia; s__
1263	0	5	3	1	2	6	7	0	0	4	0	2	5	3	k__Bacteria; p__Firmicutes; c__Clostridia; o__Clostridiales; f__; g__; s__
1264	7	9	1	0	0	0	3	0	0	0	0	1	1	1	Unassigned
1266	8	3	0	7	0	1	0	1	3	3	3	4	4	1	k__Bacteria; p__Bacteroidetes; c__Bacteroidia; o__Bacteroidales; f__Prevotellaceae; g__Prevotella; s__
1267	0	1	0	0	3	0	0	0	0	5	0	0	0	0	k__Bacteria; p__Bacteroidetes; c__Bacteroidia; o__Bacteroidales; f__BS11; g__; s__
1268	0	7	0	0	0	1	1	0	0	1	0	0	0	1	k__Bacteria; p__Bacteroidetes; c__Bacteroidia; o__Bacteroidales; f__Prevotellaceae; g__Prevotella; s__
1269	2	0	1	0	2	1	1	1	0	1	0	1	0	1	k__Bacteria; p__Bacteroidetes; c__Bacteroidia; o__Bacteroidales; f__Porphyromonadaceae; g__Paludibacter; s__
127	1	85	34	9	34	6	31	1	4	18	2	1	31	7	k__Bacteria; p__Firmicutes; c__Erysipelotrichi; o__Erysipelotrichales; f__Erysipelotrichaceae; g__RFN20; s__
1270	1	2	2	0	1	0	3	1	0	1	0	0	0	0	k__Bacteria; p__Spirochaetes; c__Spirochaetes; o__Spirochaetales; f__Spirochaetaceae; g__Treponema; s__
1271	0	1	0	0	2	0	0	0	0	0	0	0	3	1	k__Bacteria; p__Firmicutes; c__Clostridia; o__Clostridiales; f__Dehalobacteriaceae; g__Dehalobacterium; s__
1272	6	4	1	0	1	2	2	0	3	1	2	7	2	1	k__Bacteria; p__Bacteroidetes; c__Bacteroidia; o__Bacteroidales; f__Prevotellaceae; g__Prevotella; s__
1273	0	0	0	0	0	0	0	0	2	0	5	0	1	0	k__Bacteria; p__Proteobacteria; c__Alphaproteobacteria; o__Rickettsiales; f__; g__; s__
1274	0	1	4	0	6	0	2	0	0	2	0	0	0	0	k__Bacteria; p__Spirochaetes; c__Spirochaetes; o__Spirochaetales; f__Spirochaetaceae; g__Treponema; s__
1275	0	0	0	0	6	0	0	0	0	3	2	5	2	0	k__Bacteria; p__Bacteroidetes; c__Bacteroidia; o__Bacteroidales; f__Prevotellaceae; g__Prevotella; s__copri
1276	0	0	2	0	6	1	0	0	0	5	0	0	3	0	k__Bacteria; p__Spirochaetes; c__Spirochaetes; o__Spirochaetales; f__Spirochaetaceae; g__Treponema; s__
1277	0	4	0	0	0	1	0	0	0	2	0	0	0	0	k__Bacteria; p__Proteobacteria; c__Deltaproteobacteria; o__Desulfovibrionales; f__Desulfovibrionaceae; g__Desulfovibrio; s__
1278	0	8	1	0	3	0	0	0	0	0	0	0	3	0	k__Bacteria; p__Firmicutes; c__Bacilli; o__Bacillales; f__Bacillaceae; g__Bacillus; s__thermoamylovorans
1279	0	1	0	0	7	2	1	0	0	0	0	0	1	1	k__Bacteria; p__Verrucomicrobia; c__Verruco-5; o__WCHB1-41; f__RFP12; g__; s__
128	4	51	160	21	32	81	38	2	26	54	18	0	61	224	k__Bacteria; p__Bacteroidetes; c__Bacteroidia; o__Bacteroidales; f__Prevotellaceae; g__Prevotella; s__
1280	5	11	7	1	3	3	1	1	4	6	6	2	3	16	k__Bacteria; p__Firmicutes; c__Clostridia; o__Clostridiales; f__; g__; s__
1281	0	1	3	0	1	0	0	0	0	0	0	0	0	6	k__Bacteria; p__Spirochaetes; c__Spirochaetes; o__Spirochaetales; f__Spirochaetaceae; g__Treponema; s__
1282	0	1	1	0	1	0	0	0	0	0	0	0	3	1	k__Bacteria; p__Bacteroidetes; c__Bacteroidia; o__Bacteroidales; f__; g__; s__
1283	2	2	1	0	2	0	0	1	0	0	0	1	0	3	k__Bacteria; p__Tenericutes; c__Mollicutes; o__RF39; f__; g__; s__
1285	1	1	1	2	0	3	2	0	0	0	3	0	5	2	k__Bacteria; p__Bacteroidetes; c__Bacteroidia; o__Bacteroidales; f__Prevotellaceae; g__Prevotella; s__
1286	2	1	1	1	0	2	1	0	4	0	0	0	1	1	k__Bacteria; p__Firmicutes; c__Clostridia; o__Clostridiales; f__[Mogibacteriaceae]; g__Mogibacterium; s__
1287	0	1	0	0	8	0	0	0	0	0	0	1	0	0	k__Bacteria; p__Bacteroidetes; c__Bacteroidia; o__Bacteroidales; f__; g__; s__
1289	0	0	0	0	0	0	0	9	0	0	0	0	0	0	k__Bacteria; p__Firmicutes; c__Clostridia; o__Clostridiales; f__Veillonellaceae; g__Selenomonas; s__noxia
129	4	25	67	25	16	12	52	18	53	43	3	8	24	41	k__Bacteria; p__Bacteroidetes; c__Bacteroidia; o__Bacteroidales; f__Prevotellaceae; g__Prevotella; s__copri
1290	3	3	0	0	0	2	4	0	0	0	0	1	1	3	k__Bacteria; p__Firmicutes; c__Clostridia; o__Clostridiales; f__Ruminococcaceae; g__Ruminococcus; s__
1291	0	0	9	0	1	0	0	0	0	0	1	5	2	8	k__Bacteria; p__Bacteroidetes; c__Bacteroidia; o__Bacteroidales; f__; g__; s__
1292	0	1	7	0	0	0	0	0	0	0	0	0	0	6	k__Bacteria; p__Firmicutes; c__Clostridia; o__Clostridiales; f__Lachnospiraceae; g__Butyrivibrio; s__
1293	0	0	3	0	0	1	0	0	0	0	0	0	0	4	k__Bacteria; p__Proteobacteria; c__Alphaproteobacteria; o__Rickettsiales; f__; g__; s__
1294	6	29	13	21	16	18	30	2	19	25	8	10	10	19	k__Bacteria; p__Firmicutes; c__Clostridia; o__Clostridiales; f__; g__; s__
1295	0	1	0	2	2	1	0	0	1	0	1	0	0	0	k__Bacteria; p__Bacteroidetes; c__Bacteroidia; o__Bacteroidales; f__BS11; g__; s__
1296	0	0	0	0	0	0	0	5	0	1	0	2	0	1	k__Bacteria; p__Bacteroidetes; c__Bacteroidia; o__Bacteroidales; f__BS11; g__; s__
1297	1	0	0	2	5	2	1	2	1	0	5	0	8	1	k__Bacteria; p__Bacteroidetes; c__Bacteroidia; o__Bacteroidales; f__Prevotellaceae; g__Prevotella; s__
1298	0	3	5	10	0	1	2	1	1	0	1	2	1	6	k__Bacteria; p__Bacteroidetes; c__Bacteroidia; o__Bacteroidales; f__Prevotellaceae; g__Prevotella; s__
1299	0	0	7	0	0	0	0	0	0	1	0	0	0	2	k__Bacteria; p__Firmicutes; c__Clostridia; o__Clostridiales; f__Lachnospiraceae; g__; s__
13	154	500	116	58	68	30	183	75	42	71	126	58	29	129	k__Bacteria; p__Firmicutes; c__Clostridia; o__Clostridiales; f__Ruminococcaceae; g__Ruminococcus; s__
130	76	55	16	6	14	15	18	4	11	24	17	11	10	46	k__Bacteria; p__Firmicutes; c__Clostridia; o__Clostridiales; f__; g__; s__
1300	3	1	6	3	0	1	0	0	11	3	0	0	0	18	k__Bacteria; p__Bacteroidetes; c__Bacteroidia; o__Bacteroidales; f__S24-7; g__; s__
1301	0	3	1	0	1	0	3	0	0	0	0	0	2	0	k__Bacteria; p__Firmicutes; c__Erysipelotrichi; o__Erysipelotrichales; f__Erysipelotrichaceae; g__RFN20; s__
1302	0	4	1	2	1	2	0	1	0	1	7	1	0	1	k__Bacteria; p__Bacteroidetes; c__Bacteroidia; o__Bacteroidales; f__Prevotellaceae; g__Prevotella; s__
1303	0	2	0	0	2	1	1	0	0	3	0	0	1	1	k__Bacteria; p__Firmicutes; c__Erysipelotrichi; o__Erysipelotrichales; f__Erysipelotrichaceae; g__RFN20; s__
1304	0	7	0	0	0	0	2	0	0	0	0	0	0	0	Unassigned
1305	8	3	3	1	0	0	0	1	0	0	0	0	0	4	k__Bacteria; p__Bacteroidetes; c__Bacteroidia; o__Bacteroidales; f__S24-7; g__; s__
1306	1	8	3	1	3	0	0	0	1	0	0	0	0	6	k__Bacteria; p__Bacteroidetes; c__Bacteroidia; o__Bacteroidales; f__; g__; s__
1307	70	135	42	9	23	47	45	9	30	34	29	14	37	60	k__Bacteria; p__Firmicutes; c__Clostridia; o__Clostridiales; f__; g__; s__
1308	1	0	0	3	2	7	1	3	4	3	2	1	3	1	k__Bacteria; p__Bacteroidetes; c__Bacteroidia; o__Bacteroidales; f__Prevotellaceae; g__Prevotella; s__
1309	0	58	1	1	13	0	23	0	5	1	0	0	0	0	k__Bacteria; p__Proteobacteria; c__Alphaproteobacteria; o__; f__; g__; s__
131	10	139	42	51	27	80	105	0	84	26	8	3	87	24	k__Bacteria; p__Firmicutes; c__Clostridia; o__Clostridiales; f__Lachnospiraceae; g__; s__
1310	7	2	0	0	0	0	0	0	0	0	0	0	0	0	k__Bacteria; p__Firmicutes; c__Clostridia; o__Clostridiales; f__[Mogibacteriaceae]; g__; s__
1311	8	32	1	0	0	2	10	0	5	3	0	1	7	3	k__Bacteria; p__Firmicutes; c__Clostridia; o__Clostridiales; f__Ruminococcaceae; g__; s__
1312	0	0	0	4	0	0	0	0	5	0	0	0	1	1	k__Bacteria; p__Firmicutes; c__Clostridia; o__Clostridiales; f__Ruminococcaceae; g__; s__
1313	0	0	4	0	2	1	2	0	0	0	0	0	1	5	k__Bacteria; p__Bacteroidetes; c__Bacteroidia; o__Bacteroidales; f__RF16; g__; s__
1314	0	2	15	3	0	0	0	0	0	1	1	0	1	2	k__Bacteria; p__Bacteroidetes; c__Bacteroidia; o__Bacteroidales; f__Prevotellaceae; g__Prevotella; s__
1315	0	1	34	2	1	0	5	0	2	0	0	0	0	8	k__Bacteria; p__Bacteroidetes; c__Bacteroidia; o__Bacteroidales; f__Prevotellaceae; g__Prevotella; s__
1316	2	7	2	0	1	2	2	0	1	6	1	9	1	0	k__Bacteria; p__Bacteroidetes; c__Bacteroidia; o__Bacteroidales; f__; g__; s__
1317	0	0	0	1	2	0	0	0	1	0	2	0	0	0	k__Bacteria; p__Firmicutes; c__Clostridia; o__Clostridiales; f__Ruminococcaceae
1318	1	1	8	0	4	3	2	2	2	3	1	3	3	1	k__Bacteria; p__Proteobacteria; c__Alphaproteobacteria; o__RF32; f__; g__; s__
1319	0	3	1	0	2	0	1	0	0	1	0	0	1	2	Unassigned
132	35	29	11	18	19	33	11	4	15	23	29	5	15	49	k__Bacteria; p__Firmicutes; c__Clostridia; o__Clostridiales; f__; g__; s__
1320	0	3	2	0	0	0	2	0	0	0	0	0	0	3	k__Bacteria; p__Spirochaetes; c__Spirochaetes; o__Spirochaetales; f__Spirochaetaceae; g__Treponema; s__
1321	0	0	5	0	0	0	0	0	0	0	0	0	0	6	k__Bacteria; p__Bacteroidetes; c__Bacteroidia; o__Bacteroidales; f__Prevotellaceae; g__Prevotella; s__
1322	0	2	1	0	0	0	1	0	0	0	2	0	1	0	k__Bacteria; p__Firmicutes; c__Erysipelotrichi; o__Erysipelotrichales; f__Erysipelotrichaceae; g__RFN20; s__
1323	12	11	25	2	13	12	25	5	5	11	9	4	8	18	k__Bacteria; p__Firmicutes; c__Clostridia; o__Clostridiales; f__Lachnospiraceae; g__; s__
1324	0	0	0	0	2	0	1	0	1	1	0	1	0	1	k__Bacteria; p__Firmicutes; c__Erysipelotrichi; o__Erysipelotrichales; f__Erysipelotrichaceae; g__RFN20; s__
1325	1	7	5	14	1	13	1	0	12	3	0	0	9	19	k__Bacteria; p__Bacteroidetes; c__Bacteroidia; o__Bacteroidales; f__Prevotellaceae; g__Prevotella; s__
1326	2	0	1	0	3	6	0	6	1	0	4	2	3	0	k__Bacteria; p__Bacteroidetes; c__Bacteroidia; o__Bacteroidales; f__Prevotellaceae; g__Prevotella; s__
1327	6	3	8	4	7	9	6	0	10	4	0	0	15	10	k__Bacteria; p__Bacteroidetes; c__Bacteroidia; o__Bacteroidales; f__[Paraprevotellaceae]; g__YRC22; s__
1328	0	0	0	0	2	0	0	6	3	0	0	7	0	0	k__Bacteria; p__Bacteroidetes; c__Bacteroidia; o__Bacteroidales; f__[Paraprevotellaceae]; g__CF231; s__
1329	8	1	1	1	1	0	0	0	0	1	0	0	1	4	k__Bacteria; p__Bacteroidetes; c__Bacteroidia; o__Bacteroidales; f__[Paraprevotellaceae]; g__YRC22; s__
133	37	23	38	23	26	86	13	8	62	48	22	4	40	36	k__Bacteria; p__Bacteroidetes; c__Bacteroidia; o__Bacteroidales; f__Prevotellaceae; g__Prevotella; s__
1330	0	7	0	0	0	0	0	0	0	0	0	0	0	0	k__Bacteria; p__Bacteroidetes; c__Bacteroidia; o__Bacteroidales; f__S24-7; g__; s__
1331	0	7	4	2	0	0	0	0	0	1	0	0	0	1	k__Bacteria; p__Bacteroidetes; c__Bacteroidia; o__Bacteroidales; f__[Paraprevotellaceae]; g__CF231; s__
1332	0	0	3	0	0	1	0	0	0	1	0	0	2	3	k__Bacteria; p__Bacteroidetes; c__Bacteroidia; o__Bacteroidales; f__Prevotellaceae; g__Prevotella; s__
1334	6	5	3	1	3	1	6	0	4	4	4	1	1	2	k__Bacteria; p__Firmicutes; c__Clostridia; o__Clostridiales; f__Lachnospiraceae; g__; s__
1335	1	0	1	0	6	0	0	0	1	1	0	0	0	1	k__Bacteria; p__Spirochaetes; c__Spirochaetes; o__Spirochaetales; f__Spirochaetaceae; g__Treponema; s__
1336	0	0	2	1	1	1	1	1	0	0	0	0	0	1	k__Bacteria; p__Bacteroidetes; c__Bacteroidia; o__Bacteroidales; f__RF16; g__; s__
1337	0	3	2	0	0	1	8	0	0	1	0	1	0	1	k__Bacteria; p__Proteobacteria; c__Gammaproteobacteria; o__Aeromonadales; f__Succinivibrionaceae; g__; s__
1338	0	0	1	0	0	2	0	0	0	5	1	0	3	1	k__Bacteria; p__Firmicutes; c__Clostridia; o__Clostridiales; f__Lachnospiraceae; g__; s__
1339	0	0	0	0	4	0	3	1	0	1	0	0	0	0	k__Bacteria; p__Lentisphaerae; c__[Lentisphaeria]; o__Victivallales; f__Victivallaceae; g__; s__
134	76	120	108	48	136	64	74	11	84	86	53	27	52	117	k__Bacteria; p__Firmicutes; c__Clostridia; o__Clostridiales; f__; g__; s__
1340	0	3	1	0	4	0	0	0	0	2	0	0	1	0	Unassigned
1341	0	2	0	0	1	0	2	0	0	5	0	0	0	2	k__Bacteria; p__Firmicutes; c__Clostridia; o__Clostridiales; f__Clostridiaceae; g__Clostridium; s__
1342	5	1	0	0	0	0	0	3	0	0	0	2	0	0	k__Bacteria; p__Bacteroidetes; c__Bacteroidia; o__Bacteroidales; f__; g__; s__
1343	0	1	0	0	0	0	0	0	0	0	3	0	0	4	k__Bacteria; p__Bacteroidetes; c__Bacteroidia; o__Bacteroidales; f__S24-7; g__; s__
1344	0	0	2	0	0	2	0	3	0	0	0	0	0	2	k__Bacteria; p__Bacteroidetes; c__Bacteroidia; o__Bacteroidales; f__; g__; s__
1346	3	1	0	16	1	0	1	1	14	1	0	1	0	0	k__Bacteria; p__Bacteroidetes; c__Bacteroidia; o__Bacteroidales; f__Prevotellaceae; g__Prevotella; s__
1347	0	13	1	1	2	2	7	0	0	0	0	0	1	0	k__Bacteria; p__Firmicutes; c__Clostridia; o__Clostridiales; f__Clostridiaceae; g__Clostridium; s__
1348	0	12	2	0	1	1	6	0	3	0	2	1	3	1	k__Bacteria; p__Firmicutes; c__Clostridia; o__Clostridiales; f__Veillonellaceae; g__Anaerovibrio; s__
1349	11	1	1	2	0	0	0	0	0	3	5	2	1	2	k__Bacteria; p__Bacteroidetes; c__Bacteroidia; o__Bacteroidales; f__S24-7; g__; s__
135	129	33	136	0	4	0	28	0	0	3	1	3	3	152	k__Bacteria; p__Bacteroidetes; c__Bacteroidia; o__Bacteroidales; f__Prevotellaceae
1350	0	0	0	0	1	2	0	0	0	1	0	5	1	0	k__Bacteria; p__Bacteroidetes; c__Bacteroidia; o__Bacteroidales; f__RF16; g__; s__
1351	0	1	0	1	1	3	0	0	0	0	0	0	0	0	k__Bacteria; p__Bacteroidetes; c__Bacteroidia; o__Bacteroidales; f__; g__; s__
1352	0	3	0	0	1	3	1	0	2	2	0	0	0	3	k__Bacteria; p__Tenericutes; c__Mollicutes; o__RF39; f__; g__; s__
1353	0	5	0	0	0	0	4	0	0	0	0	0	0	0	k__Bacteria; p__Firmicutes; c__Clostridia; o__Clostridiales; f__Ruminococcaceae; g__; s__
1355	9	2	1	0	4	0	1	0	0	0	0	1	0	2	k__Bacteria; p__Bacteroidetes; c__Bacteroidia; o__Bacteroidales; f__[Paraprevotellaceae]; g__CF231; s__
1356	0	7	1	0	0	1	2	0	2	0	0	0	0	2	k__Bacteria; p__Tenericutes; c__Mollicutes; o__RF39; f__; g__; s__
1357	0	1	4	1	0	2	1	1	1	0	0	3	0	0	k__Bacteria; p__Firmicutes; c__Clostridia; o__Clostridiales; f__Lachnospiraceae; g__; s__
1358	0	7	1	3	4	3	0	0	1	0	3	0	1	8	k__Bacteria; p__Bacteroidetes; c__Bacteroidia; o__Bacteroidales; f__; g__; s__
1359	0	5	0	0	1	0	4	0	0	1	0	0	0	2	k__Bacteria; p__Firmicutes; c__Clostridia; o__Clostridiales; f__Ruminococcaceae; g__Ruminococcus; s__
136	1	0	6	10	0	7	1	6	1	15	338	3	0	45	k__Bacteria; p__Firmicutes; c__Clostridia; o__Clostridiales; f__Ruminococcaceae; g__Ruminococcus; s__
1360	0	0	0	0	0	5	0	1	0	0	0	5	2	1	k__Bacteria; p__Bacteroidetes; c__Bacteroidia; o__Bacteroidales; f__Prevotellaceae; g__Prevotella; s__
1361	0	0	0	2	0	2	0	2	3	0	3	0	1	0	k__Bacteria; p__Bacteroidetes; c__Bacteroidia; o__Bacteroidales; f__Prevotellaceae; g__Prevotella; s__
1362	24	117	68	14	82	32	86	3	52	42	11	9	26	55	k__Bacteria; p__Firmicutes; c__Clostridia; o__Clostridiales; f__Lachnospiraceae; g__; s__
1363	1	4	1	2	0	1	5	1	5	0	2	1	1	1	k__Bacteria; p__Firmicutes; c__Clostridia; o__Clostridiales; f__Ruminococcaceae; g__Ruminococcus; s__
1364	0	6	0	0	2	0	0	0	1	0	0	0	0	0	k__Bacteria; p__Bacteroidetes; c__Bacteroidia; o__Bacteroidales; f__; g__; s__
1365	2	9	1	0	1	3	2	4	2	3	0	5	2	2	k__Bacteria; p__Bacteroidetes; c__Bacteroidia; o__Bacteroidales; f__Prevotellaceae; g__Prevotella; s__
1366	0	5	1	0	2	1	1	0	0	0	0	0	2	0	k__Bacteria; p__Firmicutes; c__Clostridia; o__Clostridiales; f__Veillonellaceae
1367	0	12	3	5	0	0	5	1	1	2	1	0	1	2	k__Bacteria; p__Bacteroidetes; c__Bacteroidia; o__Bacteroidales; f__; g__; s__
1368	1	17	0	1	1	0	4	1	2	1	0	7	2	2	k__Bacteria; p__Bacteroidetes; c__Bacteroidia; o__Bacteroidales; f__; g__; s__
1369	0	2	1	0	12	5	2	0	1	21	0	3	1	0	k__Bacteria; p__Bacteroidetes; c__Bacteroidia; o__Bacteroidales; f__Prevotellaceae; g__Prevotella; s__
137	35	148	17	103	35	22	26	19	36	33	48	14	7	50	k__Bacteria; p__Bacteroidetes; c__Bacteroidia; o__Bacteroidales; f__; g__; s__
1370	0	0	2	0	0	1	0	1	2	0	0	0	0	0	k__Bacteria; p__Bacteroidetes; c__Bacteroidia; o__Bacteroidales; f__Prevotellaceae; g__Prevotella; s__
1371	6	14	10	0	6	4	10	2	6	15	3	2	8	18	k__Bacteria; p__Firmicutes; c__Clostridia; o__Clostridiales; f__; g__; s__
1372	5	0	0	0	2	0	0	0	1	0	1	1	0	0	k__Bacteria; p__Bacteroidetes; c__Bacteroidia; o__Bacteroidales; f__; g__; s__
1373	0	0	0	5	0	0	0	0	0	0	0	0	0	0	Unassigned
1374	0	3	0	0	2	4	3	0	1	2	1	0	0	3	k__Bacteria; p__Bacteroidetes; c__Bacteroidia; o__Bacteroidales; f__Prevotellaceae; g__Prevotella; s__
1375	2	1	5	1	1	2	0	0	0	3	2	0	2	3	k__Bacteria; p__Bacteroidetes; c__Bacteroidia; o__Bacteroidales; f__; g__; s__
1376	1	0	15	2	4	0	2	1	1	0	2	1	0	3	k__Bacteria; p__Bacteroidetes; c__Bacteroidia; o__Bacteroidales; f__Prevotellaceae; g__Prevotella; s__
1377	2	4	0	0	0	1	0	0	0	0	0	0	0	5	k__Bacteria; p__Firmicutes; c__Clostridia; o__Clostridiales; f__Ruminococcaceae; g__; s__
1378	10	5	5	1	0	0	0	0	0	1	1	0	0	5	k__Bacteria; p__Bacteroidetes; c__Bacteroidia; o__Bacteroidales; f__; g__; s__
1379	0	2	2	0	5	1	2	0	2	5	1	0	3	3	k__Bacteria; p__Firmicutes; c__Clostridia; o__Clostridiales; f__Lachnospiraceae; g__; s__
138	14	369	27	24	27	8	106	12	9	14	11	8	16	25	k__Bacteria; p__Bacteroidetes; c__Bacteroidia; o__Bacteroidales; f__; g__; s__
1380	1	0	0	0	1	0	0	0	0	3	0	0	1	0	k__Bacteria; p__Firmicutes; c__Clostridia; o__Clostridiales; f__Lachnospiraceae; g__Butyrivibrio; s__
1381	1	1	0	0	1	1	0	0	0	0	0	0	2	0	k__Bacteria; p__Firmicutes; c__Clostridia; o__Clostridiales; f__Ruminococcaceae; g__; s__
1382	2	0	1	0	0	1	0	0	0	0	0	0	0	1	k__Bacteria; p__Spirochaetes; c__Spirochaetes; o__Spirochaetales; f__Spirochaetaceae; g__Treponema; s__
1383	1	0	0	0	3	1	0	0	0	0	0	0	2	0	k__Bacteria; p__Lentisphaerae; c__[Lentisphaeria]; o__Victivallales; f__Victivallaceae; g__; s__
1384	0	0	0	0	0	0	0	0	0	0	9	0	0	0	k__Bacteria; p__Firmicutes; c__Clostridia; o__Clostridiales; f__Ruminococcaceae; g__Ruminococcus; s__
1385	0	0	0	3	2	0	1	2	0	0	0	4	0	4	k__Bacteria; p__Firmicutes; c__Clostridia; o__Clostridiales; f__Ruminococcaceae; g__; s__
1386	0	0	0	9	3	0	0	0	2	2	1	2	0	0	k__Bacteria; p__Firmicutes; c__Clostridia; o__Clostridiales; f__Ruminococcaceae; g__Ruminococcus; s__
1387	2	1	0	2	0	0	0	1	0	0	1	2	0	2	k__Bacteria; p__Firmicutes; c__Clostridia; o__Clostridiales
1388	2	3	1	0	1	0	0	3	0	0	2	1	1	3	k__Bacteria; p__Bacteroidetes; c__Bacteroidia; o__Bacteroidales; f__Prevotellaceae; g__Prevotella
1389	0	4	7	9	1	7	5	4	4	4	0	0	2	9	k__Bacteria; p__Bacteroidetes; c__Bacteroidia; o__Bacteroidales; f__Prevotellaceae; g__Prevotella; s__
139	14	19	40	10	98	13	13	5	0	27	4	5	62	6	k__Bacteria; p__Bacteroidetes; c__Bacteroidia; o__Bacteroidales; f__; g__; s__
1390	4	3	1	0	4	0	2	0	1	1	2	0	1	0	k__Bacteria; p__Firmicutes; c__Clostridia; o__Clostridiales
1391	2	4	0	0	6	1	0	0	0	2	0	0	2	2	k__Bacteria; p__Firmicutes; c__Clostridia; o__Clostridiales; f__; g__; s__
1392	0	4	0	0	0	1	1	0	0	0	0	0	0	0	k__Bacteria; p__Firmicutes; c__Clostridia; o__Clostridiales; f__; g__; s__
1393	9	3	10	1	12	3	4	1	3	1	7	3	11	2	k__Bacteria; p__Bacteroidetes; c__Bacteroidia; o__Bacteroidales; f__Prevotellaceae; g__Prevotella; s__
1394	5	0	0	0	0	0	0	0	1	0	0	0	0	3	k__Bacteria; p__Firmicutes; c__Clostridia; o__Clostridiales; f__Ruminococcaceae; g__; s__
1395	28	0	1	0	1	2	0	0	9	1	2	0	1	1	k__Bacteria; p__Firmicutes; c__Clostridia; o__Clostridiales; f__Lachnospiraceae; g__Shuttleworthia; s__
1396	11	1	0	0	0	3	1	5	0	1	0	0	0	1	k__Bacteria; p__Bacteroidetes; c__Bacteroidia; o__Bacteroidales; f__Prevotellaceae; g__Prevotella; s__
1397	2	2	4	4	3	0	0	2	0	3	2	1	0	11	k__Bacteria; p__Bacteroidetes; c__Bacteroidia; o__Bacteroidales; f__; g__; s__
1398	0	0	0	0	5	0	6	1	0	4	2	0	3	0	k__Bacteria; p__Bacteroidetes; c__Bacteroidia; o__Bacteroidales; f__Prevotellaceae; g__Prevotella; s__
1399	0	1	8	0	3	0	1	0	1	1	1	0	1	0	k__Bacteria; p__Firmicutes; c__Erysipelotrichi; o__Erysipelotrichales; f__Erysipelotrichaceae; g__RFN20; s__
14	559	281	134	33	198	13	77	8	18	182	25	0	14	76	k__Bacteria; p__Bacteroidetes; c__Bacteroidia; o__Bacteroidales; f__; g__; s__
140	32	34	50	32	65	34	42	33	16	66	33	15	113	40	k__Bacteria; p__Bacteroidetes; c__Bacteroidia; o__Bacteroidales; f__Prevotellaceae; g__Prevotella; s__
1400	2	4	1	6	2	2	1	1	2	1	0	1	1	7	k__Bacteria; p__Bacteroidetes; c__Bacteroidia; o__Bacteroidales; f__; g__; s__
1401	1	3	1	0	0	0	4	0	0	0	0	0	0	0	k__Bacteria; p__Tenericutes; c__Mollicutes; o__RF39; f__; g__; s__
1402	0	2	1	0	1	1	2	0	2	0	0	0	2	1	k__Bacteria; p__Firmicutes; c__Clostridia; o__Clostridiales; f__[Mogibacteriaceae]; g__; s__
1403	0	3	1	3	1	2	0	0	1	0	6	2	2	4	k__Bacteria; p__Bacteroidetes; c__Bacteroidia; o__Bacteroidales; f__Prevotellaceae; g__Prevotella; s__
1404	0	0	2	0	0	2	5	0	0	0	1	1	0	1	k__Bacteria; p__TM7; c__TM7-3; o__CW040; f__F16; g__; s__
1405	0	0	0	0	1	2	1	0	0	0	0	0	1	0	k__Bacteria; p__Firmicutes; c__Clostridia; o__Clostridiales; f__Lachnospiraceae; g__Butyrivibrio; s__
1406	0	0	0	0	0	1	0	0	0	2	2	0	0	2	k__Bacteria; p__Firmicutes; c__Clostridia; o__Clostridiales; f__; g__; s__
1407	0	1	0	0	0	0	1	0	3	0	0	0	1	0	k__Bacteria; p__Firmicutes; c__Clostridia; o__Clostridiales; f__Veillonellaceae; g__; s__
1409	1	2	0	0	0	1	0	0	0	1	0	0	0	1	k__Bacteria; p__Firmicutes; c__Clostridia; o__Clostridiales; f__; g__; s__
141	165	53	5	7	12	15	25	2	8	12	4	10	2	13	k__Bacteria; p__Bacteroidetes; c__Bacteroidia; o__Bacteroidales; f__Prevotellaceae; g__Prevotella; s__
1410	4	7	5	4	2	1	4	1	6	3	0	0	5	7	k__Bacteria; p__Firmicutes; c__Clostridia; o__Clostridiales; f__Lachnospiraceae; g__Butyrivibrio; s__
1411	1	6	0	0	3	0	1	0	0	2	0	0	0	0	k__Bacteria; p__Spirochaetes; c__Spirochaetes; o__Sphaerochaetales; f__Sphaerochaetaceae; g__Sphaerochaeta; s__
1412	0	0	2	0	0	1	1	0	1	0	0	0	0	1	k__Bacteria; p__Firmicutes; c__Clostridia; o__Clostridiales; f__Ruminococcaceae; g__Ruminococcus; s__
1413	0	0	0	0	1	1	1	1	0	0	6	4	0	1	k__Bacteria; p__Bacteroidetes; c__Bacteroidia; o__Bacteroidales; f__Prevotellaceae; g__Prevotella; s__
1415	0	0	3	0	1	0	0	0	0	0	0	0	2	4	k__Bacteria; p__Bacteroidetes; c__Bacteroidia; o__Bacteroidales; f__; g__; s__
1416	6	6	4	2	0	3	4	0	4	4	6	0	1	7	k__Bacteria; p__Firmicutes; c__Clostridia; o__Clostridiales; f__Lachnospiraceae; g__; s__
1417	1	1	1	1	1	0	1	0	0	5	0	0	0	4	k__Bacteria; p__Firmicutes; c__Clostridia; o__Clostridiales; f__Lachnospiraceae; g__Butyrivibrio; s__
1418	1	1	1	0	0	1	2	0	0	0	0	1	0	0	k__Bacteria; p__Bacteroidetes; c__Bacteroidia; o__Bacteroidales; f__[Paraprevotellaceae]; g__CF231; s__
1419	0	0	2	0	3	2	0	0	5	0	0	1	5	2	k__Bacteria; p__Firmicutes; c__Clostridia; o__Clostridiales; f__Ruminococcaceae; g__; s__
142	0	91	27	32	17	5	44	0	16	9	1	1	27	7	k__Bacteria; p__Bacteroidetes; c__Bacteroidia; o__Bacteroidales; f__Prevotellaceae; g__Prevotella
1420	0	0	1	1	1	0	0	0	0	1	2	0	2	4	k__Bacteria; p__Firmicutes; c__Clostridia; o__Clostridiales; f__Lachnospiraceae; g__; s__
1421	2	1	8	0	7	0	4	1	4	1	1	0	1	1	k__Bacteria; p__Tenericutes; c__Mollicutes; o__Anaeroplasmatales; f__Anaeroplasmataceae; g__Anaeroplasma; s__
1422	0	1	4	0	0	3	0	0	0	1	1	0	5	4	k__Bacteria; p__Bacteroidetes; c__Bacteroidia; o__Bacteroidales; f__Prevotellaceae; g__Prevotella; s__
1423	0	0	4	0	1	1	0	0	0	2	0	0	0	1	k__Bacteria; p__Firmicutes; c__Clostridia; o__Clostridiales; f__Lachnospiraceae; g__; s__
1424	0	13	1	3	3	1	0	2	0	5	0	0	14	0	k__Bacteria; p__Firmicutes; c__Clostridia; o__Clostridiales; f__Veillonellaceae; g__Selenomonas; s__ruminantium
1425	17	12	13	1	16	5	7	0	10	9	1	3	5	5	k__Bacteria; p__Firmicutes; c__Clostridia; o__Clostridiales
1426	0	1	2	0	3	0	0	0	0	0	0	0	0	0	k__Bacteria; p__Verrucomicrobia; c__Verruco-5; o__WCHB1-41; f__RFP12; g__; s__
1428	0	0	0	4	4	0	1	0	4	0	0	0	1	1	k__Bacteria; p__Bacteroidetes; c__Bacteroidia; o__Bacteroidales; f__; g__; s__
1429	2	0	4	0	0	0	0	0	0	0	0	0	0	1	k__Bacteria; p__Firmicutes; c__Clostridia; o__Clostridiales; f__Clostridiaceae; g__; s__
143	123	497	251	167	140	98	270	56	173	64	26	57	164	113	k__Bacteria; p__Firmicutes; c__Clostridia; o__Clostridiales; f__Lachnospiraceae; g__Butyrivibrio; s__
1430	0	4	0	0	0	0	0	0	0	0	0	0	4	0	k__Bacteria; p__Firmicutes; c__Bacilli; o__Bacillales; f__Bacillaceae; g__Bacillus; s__
1431	0	4	0	2	10	3	0	0	2	1	0	1	5	1	k__Bacteria; p__Bacteroidetes; c__Bacteroidia; o__Bacteroidales; f__; g__; s__
1432	3	1	2	6	4	17	1	2	4	11	6	0	10	4	k__Bacteria; p__Bacteroidetes; c__Bacteroidia; o__Bacteroidales; f__Prevotellaceae; g__Prevotella; s__
1433	0	4	0	2	1	1	1	0	3	0	0	0	2	0	k__Bacteria; p__Firmicutes; c__Clostridia; o__Clostridiales; f__; g__; s__
1434	0	0	0	0	0	1	0	0	3	0	0	0	2	0	k__Bacteria; p__Verrucomicrobia; c__Verruco-5; o__WCHB1-41; f__RFP12; g__; s__
1435	0	2	0	0	0	2	0	0	0	8	1	0	1	2	k__Bacteria; p__Firmicutes; c__Clostridia; o__Clostridiales; f__Ruminococcaceae; g__; s__
1436	4	0	0	0	5	2	0	0	0	3	0	0	1	0	k__Bacteria; p__Bacteroidetes; c__Bacteroidia; o__Bacteroidales; f__; g__; s__
1437	0	2	0	1	0	0	2	0	3	1	1	0	1	1	k__Bacteria; p__Tenericutes; c__Mollicutes; o__RF39; f__; g__; s__
1438	8	7	4	0	13	7	3	0	8	9	2	3	4	5	k__Bacteria; p__Firmicutes; c__Clostridia; o__Clostridiales; f__; g__; s__
1439	0	0	0	2	0	1	0	4	2	1	7	0	0	0	k__Bacteria; p__Firmicutes; c__Clostridia; o__Clostridiales; f__Ruminococcaceae
144	3	33	18	53	3	51	14	0	32	4	11	1	122	5	k__Bacteria; p__Firmicutes; c__Clostridia; o__Clostridiales; f__Lachnospiraceae
1440	0	0	3	1	0	2	0	0	3	0	0	0	2	1	k__Bacteria; p__Bacteroidetes; c__Bacteroidia; o__Bacteroidales; f__Prevotellaceae; g__Prevotella; s__
1441	2	0	0	0	0	0	0	3	0	0	5	4	0	0	k__Bacteria; p__Proteobacteria; c__Alphaproteobacteria; o__Rickettsiales; f__; g__; s__
1442	3	1	5	1	2	3	5	0	1	0	2	3	0	8	k__Bacteria; p__Firmicutes; c__Clostridia; o__Clostridiales; f__; g__; s__
1443	0	0	0	1	0	0	0	2	0	0	3	9	0	0	k__Bacteria; p__Bacteroidetes; c__Bacteroidia; o__Bacteroidales; f__; g__; s__
1444	16	2	0	0	2	4	4	0	1	0	6	0	3	0	k__Bacteria; p__Bacteroidetes; c__Bacteroidia; o__Bacteroidales; f__Prevotellaceae; g__Prevotella; s__
1445	7	1	0	0	1	4	3	41	1	0	0	3	5	1	k__Bacteria; p__Bacteroidetes; c__Bacteroidia; o__Bacteroidales; f__RF16; g__; s__
1446	0	0	0	0	0	0	0	0	0	0	0	5	0	0	k__Bacteria; p__Verrucomicrobia; c__Verruco-5; o__WCHB1-41; f__RFP12; g__; s__
1447	0	6	5	0	11	0	1	4	1	1	0	0	8	5	k__Bacteria; p__Firmicutes; c__Clostridia; o__Clostridiales; f__; g__; s__
1448	5	0	0	0	0	0	0	0	0	0	0	0	0	0	k__Bacteria; p__Bacteroidetes; c__Bacteroidia; o__Bacteroidales; f__Prevotellaceae; g__Prevotella; s__
1449	0	1	0	1	0	1	0	0	1	0	1	0	0	1	k__Bacteria; p__Firmicutes; c__Clostridia; o__Clostridiales; f__; g__; s__
145	1	122	1	11	12	34	129	1	6	15	0	1	52	2	k__Bacteria; p__Bacteroidetes; c__Bacteroidia; o__Bacteroidales; f__Prevotellaceae; g__Prevotella; s__
1450	0	0	4	0	2	0	0	0	0	1	1	0	0	0	k__Bacteria; p__Firmicutes; c__Clostridia; o__Clostridiales; f__Ruminococcaceae; g__; s__
1451	0	4	0	0	0	0	0	0	0	0	0	0	0	1	k__Bacteria; p__Spirochaetes; c__Spirochaetes; o__Spirochaetales; f__Spirochaetaceae; g__Treponema; s__
1452	0	0	1	0	0	3	6	4	0	1	5	1	1	1	k__Bacteria; p__Bacteroidetes; c__Bacteroidia; o__Bacteroidales; f__Prevotellaceae; g__Prevotella; s__
1453	2	1	6	2	10	8	10	5	3	13	5	1	8	3	k__Bacteria; p__Firmicutes; c__Clostridia; o__Clostridiales; f__Lachnospiraceae; g__Anaerostipes; s__
1454	0	0	4	0	1	3	0	0	0	0	0	0	0	2	k__Bacteria; p__Proteobacteria; c__Gammaproteobacteria; o__Aeromonadales; f__Succinivibrionaceae; g__; s__
1455	0	2	0	0	0	0	0	0	0	0	1	0	0	6	k__Bacteria; p__Firmicutes; c__Clostridia; o__Clostridiales; f__Ruminococcaceae; g__; s__
1456	0	3	5	3	0	3	4	1	5	3	2	0	3	2	k__Bacteria; p__Bacteroidetes; c__Bacteroidia; o__Bacteroidales; f__Prevotellaceae; g__Prevotella; s__
1457	15	7	5	0	0	3	1	0	9	6	0	0	1	9	k__Bacteria; p__Bacteroidetes; c__Bacteroidia; o__Bacteroidales; f__S24-7; g__; s__
1458	0	0	1	4	1	2	0	0	1	1	0	0	0	1	k__Bacteria; p__Firmicutes; c__Clostridia; o__Clostridiales; f__Ruminococcaceae; g__Ruminococcus; s__
1459	0	5	0	0	0	0	5	0	0	0	0	0	0	0	k__Bacteria; p__Bacteroidetes; c__Bacteroidia; o__Bacteroidales; f__[Paraprevotellaceae]; g__CF231; s__
146	1	1	27	3	4	0	0	7	1	4	7	115	0	48	k__Bacteria; p__Bacteroidetes; c__Bacteroidia; o__Bacteroidales; f__; g__; s__
1460	0	2	2	0	6	0	1	0	0	0	0	0	1	0	k__Bacteria; p__Firmicutes; c__Clostridia; o__Clostridiales; f__; g__; s__
1461	0	4	1	0	0	0	1	0	0	0	0	0	0	0	k__Bacteria; p__Firmicutes; c__Clostridia; o__Clostridiales; f__; g__; s__
1462	5	0	0	0	3	0	0	1	1	2	0	0	0	0	k__Bacteria; p__Bacteroidetes; c__Bacteroidia; o__Bacteroidales; f__Prevotellaceae; g__Prevotella; s__stercorea
1463	1	1	0	1	1	0	0	0	0	0	0	0	0	1	k__Bacteria; p__Firmicutes; c__Clostridia; o__Clostridiales; f__Ruminococcaceae; g__; s__
1464	0	0	0	1	2	0	0	0	0	1	0	2	0	0	k__Bacteria; p__Firmicutes; c__Clostridia; o__Clostridiales; f__Veillonellaceae; g__; s__
1465	1	4	3	6	0	2	6	3	23	0	0	3	1	3	k__Bacteria; p__Bacteroidetes; c__Bacteroidia; o__Bacteroidales; f__Prevotellaceae; g__Prevotella; s__
1466	1	1	1	3	0	0	0	4	3	1	0	0	0	3	k__Bacteria; p__Bacteroidetes; c__Bacteroidia; o__Bacteroidales; f__Prevotellaceae; g__Prevotella; s__
1467	1	0	3	0	3	0	1	0	1	4	0	0	1	0	k__Bacteria; p__Bacteroidetes; c__Bacteroidia; o__Bacteroidales; f__Prevotellaceae; g__Prevotella; s__
1468	0	0	1	0	0	0	1	0	0	0	0	1	4	0	Unassigned
1469	7	80	18	5	19	32	16	17	4	22	2	3	20	25	k__Bacteria; p__Bacteroidetes; c__Bacteroidia; o__Bacteroidales; f__; g__; s__
147	19	68	28	12	10	7	20	6	21	2	5	8	10	13	k__Bacteria; p__Firmicutes; c__Clostridia; o__Clostridiales; f__Veillonellaceae; g__Anaerovibrio; s__
1470	0	0	2	0	0	0	0	0	0	0	0	0	0	3	k__Bacteria; p__Firmicutes; c__Clostridia; o__Clostridiales; f__Veillonellaceae; g__Acidaminococcus; s__
1471	0	0	2	0	2	0	0	0	0	0	3	0	1	1	k__Bacteria; p__Firmicutes; c__Clostridia; o__MBA08; f__; g__; s__
1472	0	0	0	0	0	0	0	0	1	0	0	0	0	4	k__Bacteria; p__Firmicutes; c__Clostridia; o__Clostridiales; f__Ruminococcaceae; g__Ruminococcus; s__
1473	0	1	0	0	3	0	0	0	1	0	1	1	1	0	k__Bacteria; p__Firmicutes; c__Erysipelotrichi; o__Erysipelotrichales; f__Erysipelotrichaceae; g__RFN20; s__
1474	0	1	3	11	0	2	1	1	19	0	1	2	3	1	k__Bacteria; p__Bacteroidetes; c__Bacteroidia; o__Bacteroidales; f__Prevotellaceae; g__Prevotella; s__
1475	4	0	0	2	2	1	1	0	0	1	0	1	0	0	k__Bacteria; p__Verrucomicrobia; c__Verruco-5; o__WCHB1-41; f__RFP12; g__; s__
1476	2	1	2	3	0	1	1	1	0	0	0	0	0	1	k__Bacteria; p__Firmicutes; c__Clostridia; o__Clostridiales; f__; g__; s__
1477	0	1	2	0	5	0	0	0	0	0	1	0	0	0	k__Bacteria; p__Spirochaetes; c__Spirochaetes; o__Spirochaetales; f__Spirochaetaceae; g__Treponema; s__
1478	2	3	5	9	6	9	1	0	7	2	0	2	2	6	k__Bacteria; p__Bacteroidetes; c__Bacteroidia; o__Bacteroidales; f__Prevotellaceae; g__Prevotella; s__
1479	1	4	1	0	0	0	1	0	0	1	0	0	0	1	k__Bacteria; p__Firmicutes; c__Clostridia; o__Clostridiales; f__Lachnospiraceae; g__Butyrivibrio; s__
148	4	16	30	61	7	5	6	4	26	9	25	27	3	44	k__Bacteria; p__Bacteroidetes; c__Bacteroidia; o__Bacteroidales; f__; g__; s__
1480	0	2	0	0	1	1	0	0	0	0	0	0	3	0	k__Bacteria; p__Firmicutes; c__Bacilli; o__Bacillales; f__Paenibacillaceae; g__Aneurinibacillus; s__migulanus
1481	0	3	2	0	0	0	1	0	1	0	0	0	0	0	k__Bacteria; p__Firmicutes; c__Erysipelotrichi; o__Erysipelotrichales; f__Erysipelotrichaceae; g__RFN20; s__
1482	0	0	2	0	4	0	1	0	1	2	0	0	2	1	k__Bacteria; p__Bacteroidetes; c__Bacteroidia; o__Bacteroidales; f__Prevotellaceae; g__Prevotella; s__
1483	0	2	1	1	4	0	0	0	3	0	0	1	2	2	k__Bacteria; p__Proteobacteria; c__Deltaproteobacteria; o__Desulfobacterales; f__Desulfobulbaceae; g__Desulfobulbus; s__
1484	2	0	0	0	0	1	0	0	3	0	0	0	0	2	k__Bacteria; p__Firmicutes; c__Clostridia; o__Clostridiales; f__Lachnospiraceae; g__Butyrivibrio; s__
1485	0	0	2	0	0	1	0	1	0	1	1	0	0	2	k__Bacteria; p__Firmicutes; c__Clostridia; o__Clostridiales; f__[Mogibacteriaceae]; g__; s__
1486	0	0	2	0	1	1	1	0	0	0	0	0	1	0	Unassigned
1487	0	3	0	1	1	0	2	0	1	1	0	3	0	0	k__Bacteria; p__Bacteroidetes; c__Bacteroidia; o__Bacteroidales; f__Prevotellaceae; g__Prevotella; s__copri
1488	2	0	0	0	0	2	1	0	0	1	0	0	1	1	k__Bacteria; p__Firmicutes; c__Clostridia; o__Clostridiales; f__Christensenellaceae; g__; s__
1489	0	0	1	1	2	0	0	0	2	1	0	1	0	0	k__Bacteria; p__Bacteroidetes; c__Bacteroidia; o__Bacteroidales; f__; g__; s__
1490	0	1	0	6	1	1	1	0	10	4	0	0	2	1	k__Bacteria; p__Firmicutes; c__Clostridia; o__Clostridiales; f__Lachnospiraceae; g__Coprococcus; s__
1491	0	1	1	0	6	0	0	0	0	0	3	0	0	1	k__Bacteria; p__Fibrobacteres; c__Fibrobacteria; o__Fibrobacterales; f__Fibrobacteraceae; g__Fibrobacter; s__succinogenes
1492	0	1	0	3	0	2	0	2	4	0	1	0	1	5	k__Bacteria; p__Bacteroidetes; c__Bacteroidia; o__Bacteroidales; f__; g__; s__
1493	0	1	1	1	3	1	1	0	0	1	1	0	1	1	k__Bacteria; p__Bacteroidetes; c__Bacteroidia; o__Bacteroidales
1494	1	3	0	3	0	0	0	3	0	0	0	1	0	1	k__Bacteria; p__Bacteroidetes; c__Bacteroidia; o__Bacteroidales; f__; g__; s__
1495	0	8	1	1	0	0	0	0	1	0	0	0	1	2	k__Bacteria; p__Tenericutes; c__Mollicutes; o__RF39; f__; g__; s__
1496	1	4	5	4	4	8	2	1	3	6	2	1	2	3	k__Bacteria; p__Firmicutes; c__Clostridia; o__Clostridiales; f__Lachnospiraceae; g__; s__
1497	0	14	3	1	3	0	5	0	4	1	0	0	8	2	k__Bacteria; p__Proteobacteria; c__Alphaproteobacteria; o__; f__; g__; s__
1498	0	0	5	0	0	0	2	0	0	0	0	0	0	0	k__Bacteria; p__Spirochaetes; c__Spirochaetes; o__Spirochaetales; f__Spirochaetaceae; g__Treponema; s__
1499	14	0	0	0	0	0	0	0	1	2	0	0	0	0	k__Bacteria; p__Firmicutes; c__Clostridia; o__Clostridiales; f__Veillonellaceae; g__Succiniclasticum; s__
15	0	486	7	0	23	175	223	0	0	5	0	0	960	5	k__Bacteria; p__Bacteroidetes; c__Bacteroidia; o__Bacteroidales; f__p-2534-18B5; g__; s__
150	11	7	66	36	16	6	11	5	18	22	11	4	3	111	k__Bacteria; p__Bacteroidetes; c__Bacteroidia; o__Bacteroidales; f__Prevotellaceae; g__Prevotella; s__
1500	1	0	0	0	0	0	0	10	0	0	1	0	0	0	k__Bacteria; p__Bacteroidetes; c__Bacteroidia; o__Bacteroidales; f__Prevotellaceae; g__Prevotella; s__
1501	0	0	5	0	1	0	0	0	0	0	0	0	0	1	k__Bacteria; p__Tenericutes; c__Mollicutes; o__Anaeroplasmatales; f__Anaeroplasmataceae; g__Anaeroplasma; s__
1502	1	6	7	1	2	0	4	0	0	3	1	0	3	13	k__Bacteria; p__Firmicutes; c__Clostridia; o__Clostridiales; f__; g__; s__
1503	6	10	0	1	8	1	11	0	4	2	0	0	0	8	k__Bacteria; p__Firmicutes; c__Clostridia; o__Clostridiales; f__Ruminococcaceae; g__Ruminococcus; s__
1504	8	2	0	3	0	1	0	0	0	4	1	3	1	2	k__Bacteria; p__Bacteroidetes; c__Bacteroidia; o__Bacteroidales; f__Prevotellaceae; g__Prevotella; s__
1505	0	4	0	0	0	0	1	0	0	0	0	0	1	2	k__Bacteria; p__Firmicutes; c__Clostridia; o__Clostridiales; f__Ruminococcaceae; g__; s__
1507	15	49	18	3	23	16	29	0	23	13	5	3	19	16	k__Bacteria; p__Firmicutes; c__Clostridia; o__Clostridiales; f__Lachnospiraceae; g__; s__
1508	0	5	0	11	0	1	1	0	2	0	0	1	0	0	k__Bacteria; p__Bacteroidetes; c__Bacteroidia; o__Bacteroidales; f__; g__; s__
1509	1	4	1	0	1	0	0	2	0	0	0	0	0	0	k__Bacteria; p__Proteobacteria; c__Betaproteobacteria; o__Thiobacterales; f__Thiobacteraceae; g__Thiobacter; s__
151	23	18	19	9	111	31	39	15	22	24	7	15	55	38	k__Bacteria; p__Verrucomicrobia; c__Verruco-5; o__WCHB1-41; f__RFP12; g__; s__
1510	6	7	3	0	0	5	7	0	6	2	1	0	2	2	k__Bacteria; p__Bacteroidetes; c__Bacteroidia; o__Bacteroidales; f__S24-7; g__; s__
1511	2	0	0	0	1	0	0	0	0	1	0	3	0	0	k__Bacteria; p__Bacteroidetes; c__Bacteroidia; o__Bacteroidales; f__; g__; s__
1512	0	0	0	3	1	0	0	0	0	0	0	0	1	0	k__Bacteria; p__Bacteroidetes; c__Bacteroidia; o__Bacteroidales; f__Bacteroidaceae; g__BF311; s__
1513	38	9	6	7	18	2	9	1	6	14	2	1	1	2	k__Bacteria; p__Bacteroidetes; c__Bacteroidia; o__Bacteroidales; f__Prevotellaceae; g__Prevotella; s__
1514	0	0	2	2	0	1	3	1	2	0	0	5	4	1	k__Bacteria; p__Bacteroidetes; c__Bacteroidia; o__Bacteroidales; f__Prevotellaceae; g__Prevotella; s__
1515	30	12	13	2	19	13	18	1	9	36	12	8	6	12	k__Bacteria; p__Firmicutes; c__Clostridia; o__Clostridiales; f__; g__; s__
1516	4	9	17	2	3	5	5	0	8	9	4	0	4	14	k__Bacteria; p__Firmicutes; c__Clostridia; o__Clostridiales; f__; g__; s__
1517	0	0	6	2	0	1	0	0	0	0	0	0	0	3	k__Bacteria; p__Firmicutes; c__Clostridia; o__Clostridiales; f__Ruminococcaceae; g__Ruminococcus; s__
1518	0	24	0	0	6	0	12	0	0	0	0	0	0	0	k__Bacteria; p__Firmicutes; c__Clostridia; o__Clostridiales; f__Ruminococcaceae; g__; s__
1519	0	2	3	0	2	0	0	0	0	0	0	0	0	0	k__Bacteria; p__Tenericutes; c__Mollicutes; o__Anaeroplasmatales; f__Anaeroplasmataceae; g__Anaeroplasma; s__
152	16	5	1	39	16	16	15	13	25	20	7	7	5	23	k__Bacteria; p__Firmicutes; c__Clostridia; o__Clostridiales; f__Ruminococcaceae; g__; s__
1522	3	0	0	0	4	0	0	66	0	4	0	30	0	0	k__Bacteria; p__Bacteroidetes; c__Bacteroidia; o__Bacteroidales; f__Prevotellaceae; g__Prevotella; s__
1523	1	0	0	15	1	2	0	2	8	1	5	1	2	0	k__Bacteria; p__Bacteroidetes; c__Bacteroidia; o__Bacteroidales; f__Prevotellaceae; g__Prevotella; s__
1524	0	5	0	0	0	0	2	0	0	0	0	0	0	0	k__Bacteria; p__Firmicutes; c__Clostridia; o__Clostridiales; f__; g__; s__
1525	0	1	0	1	1	1	1	0	0	0	0	0	2	0	k__Bacteria; p__Proteobacteria; c__Gammaproteobacteria; o__Xanthomonadales; f__Xanthomonadaceae; g__Luteimonas; s__
1526	0	6	1	3	0	1	0	1	0	0	1	1	1	1	k__Bacteria; p__Bacteroidetes; c__Bacteroidia; o__Bacteroidales; f__Prevotellaceae; g__Prevotella; s__
1527	0	0	0	2	0	2	0	1	2	0	0	3	2	0	k__Bacteria; p__Bacteroidetes; c__Bacteroidia; o__Bacteroidales; f__Prevotellaceae; g__Prevotella; s__
1528	0	0	0	0	0	0	0	4	0	2	1	1	0	0	k__Bacteria; p__Firmicutes; c__Clostridia; o__Clostridiales; f__Lachnospiraceae; g__; s__
1529	10	1	3	0	3	3	3	0	10	5	7	1	3	6	k__Bacteria; p__Firmicutes; c__Clostridia; o__Clostridiales; f__Lachnospiraceae; g__; s__
153	261	63	11	3	0	0	47	2	3	5	4	0	3	17	k__Bacteria; p__Proteobacteria; c__Gammaproteobacteria; o__Aeromonadales; f__Succinivibrionaceae; g__Ruminobacter; s__
1530	0	0	0	1	0	1	0	0	1	0	0	1	0	3	k__Bacteria; p__Bacteroidetes; c__Bacteroidia; o__Bacteroidales; f__; g__; s__
1531	0	0	0	0	0	0	0	4	0	0	0	0	0	0	k__Bacteria; p__Bacteroidetes; c__Bacteroidia; o__Bacteroidales; f__; g__; s__
1532	1	14	2	1	47	11	2	0	0	123	2	0	7	2	k__Bacteria; p__Bacteroidetes; c__Bacteroidia; o__Bacteroidales; f__S24-7; g__; s__
1533	0	1	0	0	0	0	1	0	0	1	0	0	2	0	k__Bacteria; p__Firmicutes; c__Clostridia; o__Clostridiales; f__Veillonellaceae; g__Selenomonas; s__
1534	3	1	1	1	0	2	3	1	0	1	2	0	5	2	k__Bacteria; p__Bacteroidetes; c__Bacteroidia; o__Bacteroidales; f__[Paraprevotellaceae]; g__CF231; s__
1535	1	0	4	1	1	1	0	0	2	0	1	0	7	1	k__Bacteria; p__Proteobacteria; c__Gammaproteobacteria; o__Aeromonadales; f__Succinivibrionaceae; g__; s__
1536	0	0	0	0	0	0	0	0	0	0	0	0	4	0	k__Bacteria; p__Proteobacteria; c__Alphaproteobacteria; o__Rhodospirillales; f__Acetobacteraceae; g__; s__
1537	0	0	0	1	0	0	0	1	5	1	1	0	0	0	k__Bacteria; p__Actinobacteria; c__Actinobacteria; o__Bifidobacteriales; f__Bifidobacteriaceae; g__Bifidobacterium; s__
1538	0	0	1	0	3	0	0	0	0	0	0	0	0	0	k__Bacteria; p__Firmicutes; c__Clostridia; o__Clostridiales; f__Lachnospiraceae; g__; s__
1539	0	0	0	0	0	1	0	0	0	1	0	6	0	0	k__Bacteria; p__Bacteroidetes; c__Bacteroidia; o__Bacteroidales; f__RF16; g__; s__
154	19	82	57	19	3	11	39	5	13	0	7	0	9	71	k__Bacteria; p__Bacteroidetes; c__Bacteroidia; o__Bacteroidales; f__[Paraprevotellaceae]; g__CF231; s__
1540	0	3	4	0	0	0	1	0	0	0	0	0	1	0	k__Bacteria; p__Firmicutes; c__Clostridia; o__Clostridiales; f__Ruminococcaceae; g__; s__
1541	1	0	0	1	0	1	0	2	4	3	1	6	0	0	k__Bacteria; p__Firmicutes; c__Clostridia; o__Clostridiales; f__Veillonellaceae; g__Succiniclasticum; s__
1542	16	2	0	2	2	1	3	0	2	11	0	1	2	0	k__Bacteria; p__Bacteroidetes; c__Bacteroidia; o__Bacteroidales; f__Prevotellaceae; g__Prevotella; s__
1543	0	1	6	0	0	0	0	0	0	0	0	6	2	3	k__Bacteria; p__Bacteroidetes; c__Bacteroidia; o__Bacteroidales; f__; g__; s__
1544	0	3	1	0	0	0	0	0	0	4	0	0	0	0	k__Bacteria; p__Bacteroidetes; c__Bacteroidia; o__Bacteroidales; f__Prevotellaceae; g__Prevotella; s__
1545	1	0	0	3	0	1	2	0	8	1	0	0	1	0	k__Bacteria; p__Bacteroidetes; c__Bacteroidia; o__Bacteroidales; f__Prevotellaceae; g__Prevotella; s__
1546	0	2	6	2	0	0	2	3	3	0	11	0	0	14	k__Bacteria; p__Bacteroidetes; c__Bacteroidia; o__Bacteroidales; f__S24-7; g__; s__
1547	0	0	1	4	1	3	0	0	3	0	0	0	0	0	k__Bacteria; p__Firmicutes; c__Clostridia; o__Clostridiales; f__Ruminococcaceae; g__Ruminococcus; s__
1548	0	0	0	0	0	1	0	0	0	0	4	6	0	0	k__Bacteria; p__Bacteroidetes; c__Bacteroidia; o__Bacteroidales; f__Prevotellaceae; g__Prevotella; s__
1549	1	0	0	0	4	0	0	0	0	0	0	0	0	0	k__Bacteria; p__Lentisphaerae; c__[Lentisphaeria]; o__Z20; f__R4-45B; g__; s__
155	21	25	40	7	14	8	17	4	13	12	5	1	20	30	k__Bacteria; p__Firmicutes; c__Clostridia; o__Clostridiales; f__Veillonellaceae; g__; s__
1550	1	0	1	0	2	0	0	1	0	0	0	0	1	1	k__Bacteria; p__Firmicutes; c__Erysipelotrichi; o__Erysipelotrichales; f__Erysipelotrichaceae; g__RFN20; s__
1551	9	1	6	13	9	23	8	7	12	9	5	8	12	2	k__Bacteria; p__Bacteroidetes; c__Bacteroidia; o__Bacteroidales; f__Prevotellaceae; g__Prevotella; s__
1552	0	0	1	0	0	1	0	0	0	0	0	0	3	1	k__Bacteria; p__Firmicutes; c__Clostridia; o__Clostridiales; f__[Mogibacteriaceae]; g__; s__
1553	17	6	13	23	13	28	3	9	27	34	19	13	3	28	k__Bacteria; p__Firmicutes; c__Clostridia; o__Clostridiales; f__Lachnospiraceae
1554	1	0	0	0	0	0	0	10	0	1	1	0	0	1	k__Bacteria; p__Bacteroidetes; c__Bacteroidia; o__Bacteroidales; f__; g__; s__
1555	0	1	0	0	1	0	6	1	0	1	0	1	0	0	k__Bacteria; p__Verrucomicrobia; c__Verruco-5; o__WCHB1-41; f__RFP12; g__; s__
1556	6	0	2	0	0	0	0	0	1	0	1	3	0	0	k__Bacteria; p__Bacteroidetes; c__Bacteroidia; o__Bacteroidales; f__; g__; s__
1557	1	2	0	0	0	0	1	0	0	1	1	0	0	0	k__Bacteria; p__Firmicutes; c__Clostridia; o__Clostridiales; f__Ruminococcaceae; g__; s__
1558	0	0	0	0	0	0	0	0	0	0	0	10	0	0	k__Bacteria; p__Bacteroidetes; c__Bacteroidia; o__Bacteroidales; f__[Paraprevotellaceae]; g__CF231; s__
1559	0	0	0	2	1	0	0	0	1	0	1	0	0	0	k__Bacteria; p__Firmicutes; c__Clostridia; o__Clostridiales; f__Lachnospiraceae; g__Butyrivibrio; s__
156	0	154	0	0	0	0	81	0	0	1	0	0	0	0	k__Bacteria; p__Firmicutes; c__Clostridia; o__Clostridiales; f__Ruminococcaceae; g__Ruminococcus; s__
1560	0	0	0	5	0	0	0	0	5	0	0	0	1	0	k__Bacteria; p__Bacteroidetes; c__Bacteroidia; o__Bacteroidales; f__Prevotellaceae; g__Prevotella; s__
1561	0	2	0	0	0	0	1	0	0	1	0	0	0	0	k__Bacteria; p__Tenericutes; c__Mollicutes; o__RF39; f__; g__; s__
1562	1	0	38	0	1	0	0	0	0	0	0	1	2	55	k__Bacteria; p__Bacteroidetes; c__Bacteroidia; o__Bacteroidales; f__Prevotellaceae; g__Prevotella; s__
1563	0	2	0	0	0	0	2	0	0	0	0	0	3	1	k__Bacteria; p__Bacteroidetes; c__Bacteroidia; o__Bacteroidales; f__; g__; s__
1564	0	0	0	1	0	1	0	3	0	1	0	0	1	0	k__Bacteria; p__Fibrobacteres; c__Fibrobacteria; o__Fibrobacterales; f__Fibrobacteraceae; g__Fibrobacter; s__succinogenes
1565	0	0	0	0	0	0	0	1	1	0	0	4	0	2	k__Bacteria; p__Bacteroidetes; c__Bacteroidia; o__Bacteroidales; f__Prevotellaceae; g__Prevotella; s__
1566	0	0	0	0	5	0	0	0	0	2	0	0	0	0	k__Bacteria; p__Bacteroidetes; c__Bacteroidia; o__Bacteroidales; f__[Paraprevotellaceae]; g__CF231; s__
1567	1	7	3	1	0	1	0	0	0	3	1	0	0	7	k__Bacteria; p__Bacteroidetes; c__Bacteroidia; o__Bacteroidales; f__; g__; s__
1568	0	4	0	4	2	10	0	0	6	0	0	0	9	5	k__Bacteria; p__Bacteroidetes; c__Bacteroidia; o__Bacteroidales; f__[Paraprevotellaceae]; g__CF231; s__
1569	0	2	0	0	0	1	2	0	0	0	0	0	0	0	Unassigned
157	8	17	12	119	1	8	22	37	143	0	0	3	4	14	k__Bacteria; p__Bacteroidetes; c__Bacteroidia; o__Bacteroidales; f__[Paraprevotellaceae]; g__YRC22; s__
1570	0	0	0	0	0	1	0	6	0	1	0	1	2	0	k__Bacteria; p__Bacteroidetes; c__Bacteroidia; o__Bacteroidales; f__; g__; s__
1571	3	0	6	13	1	1	4	0	2	7	1	0	0	2	k__Bacteria; p__Bacteroidetes; c__Bacteroidia; o__Bacteroidales; f__Prevotellaceae; g__Prevotella; s__
1572	0	0	2	1	0	1	0	0	0	0	2	2	2	1	k__Bacteria; p__Bacteroidetes; c__Bacteroidia; o__Bacteroidales; f__; g__; s__
1573	1	3	5	1	1	2	1	0	0	1	2	1	0	1	k__Bacteria; p__Bacteroidetes; c__Bacteroidia; o__Bacteroidales; f__Prevotellaceae; g__Prevotella; s__
1574	0	0	0	0	0	1	0	0	0	0	4	0	5	0	k__Bacteria; p__Bacteroidetes; c__Bacteroidia; o__Bacteroidales; f__BS11; g__; s__
1576	0	0	0	1	0	0	0	0	0	0	0	0	3	0	k__Bacteria; p__Spirochaetes; c__Spirochaetes; o__Sphaerochaetales; f__Sphaerochaetaceae
1577	8	10	3	0	2	5	1	0	6	4	2	0	0	6	k__Bacteria; p__Firmicutes; c__Clostridia; o__Clostridiales; f__; g__; s__
1578	11	0	1	4	1	13	4	1	10	2	6	2	7	2	k__Bacteria; p__Bacteroidetes; c__Bacteroidia; o__Bacteroidales; f__Prevotellaceae; g__Prevotella; s__
1579	0	9	0	0	0	0	1	0	2	0	0	0	1	0	k__Bacteria; p__Firmicutes; c__Bacilli; o__Bacillales; f__Thermoactinomycetaceae; g__; s__
158	35	83	26	6	63	21	53	3	10	55	14	4	16	35	k__Bacteria; p__Firmicutes; c__Clostridia; o__Clostridiales; f__; g__; s__
1580	2	9	1	2	8	5	7	0	2	0	1	0	3	0	k__Bacteria; p__Firmicutes; c__Clostridia; o__Clostridiales; f__; g__; s__
1581	0	1	2	0	2	1	0	2	3	0	0	0	2	5	k__Bacteria; p__TM7; c__TM7-3; o__CW040; f__F16; g__; s__
1582	0	2	0	4	1	1	0	3	1	0	0	4	1	5	k__Bacteria; p__Bacteroidetes; c__Bacteroidia; o__Bacteroidales; f__[Paraprevotellaceae]
1583	0	2	3	0	0	0	0	0	0	0	0	0	0	1	k__Bacteria; p__Bacteroidetes; c__Bacteroidia; o__Bacteroidales; f__; g__; s__
1584	1	0	0	1	2	0	0	1	2	1	0	0	1	0	k__Bacteria; p__Firmicutes; c__Clostridia; o__Clostridiales; f__Lachnospiraceae; g__Butyrivibrio; s__
1585	0	0	0	1	1	3	3	0	0	0	1	0	0	4	k__Bacteria; p__TM7; c__TM7-3; o__CW040; f__F16; g__; s__
1586	1	2	18	2	9	22	3	0	3	6	2	5	1	54	k__Bacteria; p__Firmicutes; c__Clostridia; o__Clostridiales; f__Ruminococcaceae; g__; s__
1587	0	1	0	0	0	0	0	0	1	0	0	0	4	0	k__Bacteria; p__Firmicutes; c__Clostridia; o__Clostridiales; f__[Mogibacteriaceae]; g__; s__
1588	0	0	0	0	4	0	1	0	0	0	0	0	0	0	k__Bacteria; p__SR1; c__; o__; f__; g__; s__
1589	1	0	2	1	0	1	0	0	0	0	0	0	0	0	k__Bacteria; p__Bacteroidetes; c__Bacteroidia; o__Bacteroidales; f__Prevotellaceae; g__Prevotella; s__
159	9	2	488	9	1	7	4	7	13	10	37	23	19	153	k__Bacteria; p__Bacteroidetes; c__Bacteroidia; o__Bacteroidales; f__Prevotellaceae; g__Prevotella; s__
1590	1	0	0	3	0	3	4	0	1	0	1	5	2	2	k__Bacteria; p__Bacteroidetes; c__Bacteroidia; o__Bacteroidales; f__Prevotellaceae; g__Prevotella; s__
1591	1	2	0	0	0	3	3	1	3	0	1	1	0	0	k__Bacteria; p__Verrucomicrobia; c__Verruco-5; o__WCHB1-41; f__; g__; s__
1592	0	2	0	0	0	2	2	0	0	0	0	0	0	0	k__Bacteria; p__Firmicutes; c__Clostridia; o__Clostridiales; f__Ruminococcaceae; g__; s__
1593	1	0	0	0	0	0	0	1	0	0	0	0	0	2	Unassigned
1594	3	19	7	6	10	3	14	1	6	2	0	0	2	2	k__Bacteria; p__Firmicutes; c__Clostridia; o__Clostridiales; f__Lachnospiraceae; g__Butyrivibrio; s__
1595	98	0	8	13	2	0	0	0	17	0	6	0	0	10	k__Bacteria; p__Bacteroidetes; c__Bacteroidia; o__Bacteroidales; f__Prevotellaceae; g__Prevotella; s__
1596	0	0	0	2	2	0	0	0	0	0	0	1	0	1	k__Bacteria; p__Bacteroidetes; c__Bacteroidia; o__Bacteroidales; f__[Paraprevotellaceae]; g__CF231; s__
1597	1	2	0	0	1	0	0	1	1	1	0	4	0	0	k__Bacteria; p__Bacteroidetes; c__Bacteroidia; o__Bacteroidales; f__; g__; s__
1598	6	0	0	0	0	0	0	0	0	0	0	0	0	0	Unassigned
1599	0	7	0	0	4	0	5	0	0	3	0	0	1	2	k__Bacteria; p__Firmicutes; c__Clostridia; o__Clostridiales; f__Lachnospiraceae; g__; s__
16	215	159	467	77	159	180	292	36	154	227	149	53	90	205	k__Bacteria; p__Firmicutes; c__Clostridia; o__Clostridiales; f__Ruminococcaceae; g__; s__
1600	0	4	0	0	0	1	0	0	0	2	0	0	0	0	Unassigned
1601	0	24	0	0	0	17	8	0	0	2	0	0	26	0	k__Bacteria; p__Bacteroidetes; c__Bacteroidia; o__Bacteroidales; f__Prevotellaceae; g__Prevotella; s__
1602	0	24	10	0	0	0	23	0	0	2	0	0	1	4	k__Bacteria; p__Bacteroidetes; c__Bacteroidia; o__Bacteroidales; f__Prevotellaceae; g__Prevotella; s__
1603	1	0	1	1	10	13	2	0	3	8	0	0	6	2	k__Bacteria; p__Bacteroidetes; c__Bacteroidia; o__Bacteroidales; f__S24-7; g__; s__
1604	2	3	2	2	9	2	1	0	2	2	0	2	6	3	k__Bacteria; p__Verrucomicrobia; c__Verruco-5; o__WCHB1-41; f__RFP12; g__; s__
1605	0	1	0	0	0	0	2	0	0	0	0	0	2	0	k__Bacteria; p__Firmicutes; c__Clostridia; o__Clostridiales; f__Veillonellaceae
1606	14	3	13	13	2	22	13	1	9	16	18	0	28	15	k__Bacteria; p__Bacteroidetes; c__Bacteroidia; o__Bacteroidales; f__Prevotellaceae; g__Prevotella; s__
1607	0	1	4	0	6	0	0	0	0	3	0	0	1	0	k__Bacteria; p__Firmicutes; c__Erysipelotrichi; o__Erysipelotrichales; f__Erysipelotrichaceae; g__RFN20; s__
1608	0	3	1	0	0	1	11	1	2	2	0	0	0	0	k__Bacteria; p__Firmicutes; c__Clostridia; o__Clostridiales; f__Lachnospiraceae
1609	2	4	0	0	0	2	0	1	1	0	1	3	2	1	k__Bacteria; p__Firmicutes; c__Clostridia; o__Clostridiales; f__Veillonellaceae; g__Selenomonas; s__ruminantium
161	33	30	23	98	17	18	11	33	38	18	31	16	18	35	k__Bacteria; p__Bacteroidetes; c__Bacteroidia; o__Bacteroidales; f__[Paraprevotellaceae]; g__; s__
1610	1	0	1	0	1	0	0	8	1	0	0	7	0	1	k__Bacteria; p__Bacteroidetes; c__Bacteroidia; o__Bacteroidales; f__[Paraprevotellaceae]; g__CF231; s__
1612	0	1	1	0	3	0	1	0	0	3	0	0	0	0	k__Bacteria; p__Spirochaetes; c__Spirochaetes; o__Spirochaetales; f__Spirochaetaceae; g__Treponema; s__
1613	0	9	3	5	5	3	4	1	3	5	3	2	2	3	k__Bacteria; p__Firmicutes; c__Clostridia; o__Clostridiales; f__[Mogibacteriaceae]; g__; s__
1614	0	2	0	0	2	0	0	0	0	0	0	0	1	0	k__Bacteria; p__Firmicutes; c__Erysipelotrichi; o__Erysipelotrichales; f__Erysipelotrichaceae; g__RFN20; s__
1615	0	0	1	4	0	0	0	0	1	0	0	0	4	0	k__Bacteria; p__Bacteroidetes; c__Bacteroidia; o__Bacteroidales; f__; g__; s__
1616	1	0	0	0	1	3	0	0	0	1	0	2	1	0	k__Bacteria; p__Bacteroidetes; c__Bacteroidia; o__Bacteroidales; f__; g__; s__
1617	4	0	1	0	0	0	0	0	0	0	1	1	0	0	k__Bacteria; p__Bacteroidetes; c__Bacteroidia; o__Bacteroidales; f__; g__; s__
1618	0	1	3	0	0	0	1	0	0	0	0	0	2	2	k__Bacteria; p__Firmicutes; c__Clostridia; o__Clostridiales; f__Veillonellaceae; g__; s__
1619	0	3	1	0	0	1	0	0	0	0	0	0	1	0	Unassigned
162	83	40	14	13	62	10	12	83	4	13	23	27	61	7	k__Bacteria; p__Proteobacteria; c__Gammaproteobacteria; o__Aeromonadales; f__Succinivibrionaceae; g__Succinivibrio; s__
1620	1	4	1	2	0	1	2	2	1	4	1	5	1	2	k__Bacteria; p__Bacteroidetes; c__Bacteroidia; o__Bacteroidales; f__; g__; s__
1621	0	0	1	0	0	0	0	0	0	0	4	0	0	1	k__Bacteria; p__Firmicutes; c__Clostridia; o__Clostridiales; f__Ruminococcaceae; g__; s__
1622	0	0	0	0	5	0	1	0	0	2	0	0	0	1	k__Bacteria; p__Verrucomicrobia; c__Verruco-5; o__WCHB1-41; f__WCHB1-25; g__; s__
1623	0	0	0	0	0	0	0	0	0	0	0	0	0	5	k__Bacteria; p__Bacteroidetes; c__Bacteroidia; o__Bacteroidales; f__; g__; s__
1624	0	0	4	9	1	5	2	0	6	1	0	0	2	10	k__Bacteria; p__Bacteroidetes; c__Bacteroidia; o__Bacteroidales; f__Prevotellaceae; g__Prevotella; s__
1625	0	0	3	0	0	1	1	0	0	0	0	0	2	1	k__Bacteria; p__Lentisphaerae; c__[Lentisphaeria]; o__Victivallales; f__Victivallaceae; g__; s__
1626	0	1	0	0	0	0	0	0	0	0	1	0	0	2	k__Bacteria; p__Tenericutes; c__Mollicutes; o__RF39; f__; g__; s__
1627	0	0	0	0	0	0	0	19	0	0	0	4	0	0	Unassigned
1628	0	0	1	0	0	0	0	2	0	0	0	2	0	0	k__Bacteria; p__Bacteroidetes; c__Bacteroidia; o__Bacteroidales; f__Prevotellaceae; g__Prevotella; s__
1629	0	4	0	0	0	0	0	0	0	0	0	0	0	0	k__Bacteria; p__Bacteroidetes; c__Bacteroidia; o__Bacteroidales; f__; g__; s__
163	0	18	41	3	65	6	7	5	1	14	3	1	14	14	k__Bacteria; p__Firmicutes; c__Clostridia; o__Clostridiales; f__; g__; s__
1630	0	0	2	0	0	0	0	1	0	0	0	0	0	2	k__Bacteria; p__Tenericutes; c__RF3; o__ML615J-28; f__; g__; s__
1631	0	0	0	2	3	0	0	0	1	0	2	0	2	0	k__Bacteria; p__Spirochaetes; c__Spirochaetes; o__Spirochaetales; f__Spirochaetaceae; g__Treponema; s__
1632	0	16	4	0	5	0	25	0	0	4	0	4	0	0	k__Bacteria; p__Firmicutes; c__Clostridia; o__Clostridiales; f__; g__; s__
1633	0	0	0	6	0	0	0	0	15	0	0	0	0	0	Unassigned
1634	0	6	2	2	1	0	0	1	5	0	1	0	0	2	k__Bacteria; p__Firmicutes; c__Clostridia; o__Clostridiales; f__Veillonellaceae; g__; s__
1635	0	7	1	0	4	1	4	0	3	4	0	0	1	0	k__Bacteria; p__Firmicutes; c__Clostridia; o__Clostridiales; f__Lachnospiraceae; g__; s__
1636	0	0	5	0	0	0	0	0	0	0	0	0	0	6	k__Bacteria; p__Firmicutes; c__Clostridia; o__Clostridiales; f__Lachnospiraceae; g__Butyrivibrio; s__
1637	5	12	2	2	3	7	7	8	10	15	0	7	4	3	k__Bacteria; p__Bacteroidetes; c__Bacteroidia; o__Bacteroidales; f__Prevotellaceae; g__Prevotella; s__
1638	0	5	6	4	2	10	6	2	1	5	4	1	2	13	k__Bacteria; p__Firmicutes; c__Clostridia; o__Clostridiales; f__Lachnospiraceae
1639	0	0	0	0	5	0	0	0	0	0	0	0	0	1	k__Bacteria; p__Bacteroidetes; c__Bacteroidia; o__Bacteroidales; f__[Paraprevotellaceae]
164	55	6	38	25	30	31	21	13	22	17	11	2	108	31	k__Bacteria; p__Bacteroidetes; c__Bacteroidia; o__Bacteroidales; f__Prevotellaceae; g__Prevotella; s__copri
1640	0	1	0	0	0	4	0	0	0	2	1	0	0	2	k__Bacteria; p__Actinobacteria; c__Coriobacteriia; o__Coriobacteriales; f__Coriobacteriaceae; g__; s__
1641	0	4	4	1	0	0	2	0	0	0	0	0	2	2	k__Bacteria; p__Spirochaetes; c__Spirochaetes; o__Spirochaetales; f__Spirochaetaceae; g__Treponema; s__
1642	1	0	0	2	0	0	0	0	0	0	0	0	1	0	Unassigned
1643	1	0	0	1	0	0	0	0	0	0	0	0	3	0	k__Bacteria; p__Firmicutes; c__Bacilli; o__Lactobacillales; f__Lactobacillaceae; g__Lactobacillus; s__
1644	11	24	11	9	17	11	20	2	6	20	9	2	8	16	k__Bacteria; p__Firmicutes; c__Clostridia; o__Clostridiales; f__Lachnospiraceae; g__; s__
1645	0	4	0	0	0	0	1	0	0	0	0	0	0	0	k__Bacteria; p__Bacteroidetes; c__Bacteroidia; o__Bacteroidales; f__; g__; s__
1646	4	7	2	0	1	1	2	0	2	0	0	1	0	8	k__Bacteria; p__Firmicutes; c__Clostridia; o__Clostridiales; f__Ruminococcaceae; g__; s__
1647	0	0	1	0	2	1	0	0	0	0	1	0	6	1	k__Bacteria; p__Firmicutes; c__Clostridia; o__Clostridiales; f__; g__; s__
1648	10	0	0	1	2	2	2	0	0	0	2	0	0	1	k__Bacteria; p__Firmicutes; c__Clostridia; o__Clostridiales; f__Lachnospiraceae; g__; s__
1649	0	1	1	0	3	0	0	0	0	0	0	0	0	0	k__Bacteria; p__Tenericutes; c__Mollicutes; o__RF39; f__; g__; s__
165	129	75	28	22	45	39	25	19	15	58	24	23	23	31	k__Bacteria; p__Bacteroidetes; c__Bacteroidia; o__Bacteroidales; f__Prevotellaceae; g__Prevotella; s__
1650	0	1	0	0	1	0	0	0	0	0	1	0	0	1	k__Bacteria; p__Tenericutes; c__Mollicutes; o__RF39; f__; g__; s__
1651	0	0	1	1	0	0	1	0	0	0	1	0	0	0	k__Bacteria; p__Firmicutes; c__Erysipelotrichi; o__Erysipelotrichales; f__Erysipelotrichaceae; g__RFN20; s__
1652	0	0	0	0	2	3	1	0	1	0	2	0	0	1	k__Bacteria; p__Firmicutes; c__Clostridia; o__Clostridiales; f__Ruminococcaceae; g__; s__
1653	1	0	0	0	1	0	0	0	0	0	0	0	0	3	k__Bacteria; p__Fusobacteria; c__Fusobacteriia; o__Fusobacteriales; f__Fusobacteriaceae; g__Fusobacterium; s__
1654	0	0	3	2	0	0	0	1	0	0	1	1	0	2	k__Bacteria; p__Actinobacteria; c__Coriobacteriia; o__Coriobacteriales; f__Coriobacteriaceae; g__; s__
1655	0	1	0	2	0	1	0	2	0	1	0	0	4	0	k__Bacteria; p__Bacteroidetes; c__Bacteroidia; o__Bacteroidales; f__Prevotellaceae; g__Prevotella; s__
1656	0	0	0	3	0	0	1	0	0	0	0	0	0	0	k__Bacteria; p__Firmicutes; c__Clostridia; o__Clostridiales; f__Ruminococcaceae; g__; s__
1657	196	59	6	2	55	10	18	64	1	5	8	4	90	6	k__Bacteria; p__Proteobacteria; c__Gammaproteobacteria; o__Aeromonadales; f__Succinivibrionaceae; g__Succinivibrio; s__
1658	0	0	0	0	0	0	0	0	0	4	0	0	0	0	k__Bacteria; p__Firmicutes; c__Clostridia; o__Clostridiales; f__Ruminococcaceae; g__Ruminococcus; s__
1659	3	0	2	0	0	2	0	0	0	1	0	0	0	2	k__Bacteria; p__Firmicutes; c__Clostridia; o__Clostridiales; f__Ruminococcaceae; g__Oscillospira; s__
166	26	70	76	44	29	19	123	8	40	22	3	14	72	50	k__Bacteria; p__Bacteroidetes; c__Bacteroidia; o__Bacteroidales; f__Prevotellaceae; g__Prevotella; s__
1660	4	0	10	0	0	4	4	0	2	1	1	1	0	3	k__Bacteria; p__Firmicutes; c__Clostridia; o__Clostridiales; f__; g__; s__
1661	0	0	2	0	0	0	1	0	0	0	0	0	0	2	k__Bacteria; p__Firmicutes; c__Clostridia; o__Clostridiales; f__Ruminococcaceae; g__; s__
1662	1	1	2	0	1	1	0	0	2	2	0	1	0	1	k__Bacteria; p__Firmicutes; c__Clostridia; o__Clostridiales; f__[Mogibacteriaceae]; g__; s__
1663	0	0	0	0	0	0	0	0	0	0	0	0	5	0	k__Bacteria; p__Bacteroidetes; c__Bacteroidia; o__Bacteroidales; f__p-2534-18B5; g__; s__
1664	0	0	0	0	2	1	0	0	0	1	0	1	1	0	k__Bacteria; p__Firmicutes; c__Clostridia; o__Clostridiales; f__; g__; s__
1665	0	0	2	0	0	1	0	0	1	3	0	0	0	1	k__Bacteria; p__Proteobacteria; c__Alphaproteobacteria; o__Rickettsiales; f__; g__; s__
1666	2	6	13	13	4	9	13	0	16	3	0	1	1	10	k__Bacteria; p__Bacteroidetes; c__Bacteroidia; o__Bacteroidales; f__Prevotellaceae; g__Prevotella; s__
1667	5	14	16	4	7	28	28	0	26	10	7	2	8	10	k__Bacteria; p__Firmicutes; c__Clostridia; o__Clostridiales; f__Lachnospiraceae; g__; s__
1668	0	0	1	0	18	0	0	0	0	10	0	0	0	10	k__Bacteria; p__Bacteroidetes; c__Bacteroidia; o__Bacteroidales; f__BS11; g__; s__
1669	0	0	1	6	0	1	0	0	0	0	0	0	0	2	k__Bacteria; p__Bacteroidetes; c__Bacteroidia; o__Bacteroidales; f__; g__; s__
167	4	135	3	12	19	6	153	19	6	13	8	24	4	4	k__Bacteria; p__Bacteroidetes; c__Bacteroidia; o__Bacteroidales; f__Prevotellaceae; g__Prevotella; s__
1670	1	0	0	0	0	0	0	0	0	1	2	0	0	0	k__Bacteria; p__Firmicutes; c__Clostridia; o__Clostridiales; f__Ruminococcaceae; g__; s__
1671	0	0	4	0	0	0	0	0	0	0	0	0	0	4	Unassigned
1672	4	67	22	22	46	38	37	0	22	15	4	3	70	14	k__Bacteria; p__Firmicutes; c__Clostridia; o__Clostridiales; f__Lachnospiraceae; g__Butyrivibrio; s__
1673	1	1	1	0	0	0	1	0	2	1	3	1	0	1	k__Bacteria; p__Firmicutes; c__Clostridia; o__Clostridiales; f__Lachnospiraceae; g__; s__
1674	0	2	0	0	0	0	2	0	0	0	0	0	0	0	k__Bacteria; p__Spirochaetes; c__Spirochaetes; o__Spirochaetales; f__Spirochaetaceae; g__Treponema; s__
1675	1	1	0	0	3	1	0	0	0	2	0	0	1	0	k__Bacteria; p__Bacteroidetes; c__Bacteroidia; o__Bacteroidales; f__; g__; s__
1676	1	2	0	1	1	0	1	0	2	2	1	0	0	1	k__Bacteria; p__Firmicutes; c__Clostridia; o__Clostridiales; f__Ruminococcaceae
1677	0	1	0	0	0	0	4	0	0	0	0	0	0	0	k__Bacteria; p__Firmicutes; c__Clostridia; o__Clostridiales; f__; g__; s__
1678	0	3	10	2	8	1	0	1	3	5	4	10	2	0	k__Bacteria; p__Bacteroidetes; c__Bacteroidia; o__Bacteroidales; f__Prevotellaceae; g__Prevotella; s__
1679	1	0	0	0	0	0	0	0	0	4	0	0	0	0	k__Bacteria; p__Spirochaetes; c__Spirochaetes; o__Spirochaetales; f__Spirochaetaceae; g__Treponema; s__
168	3	17	38	1	6	4	23	1	4	5	7	6	2	114	k__Bacteria; p__Firmicutes; c__Clostridia; o__Clostridiales; f__Lachnospiraceae; g__Anaerostipes; s__
1680	0	2	0	0	2	0	1	0	0	0	0	0	0	0	Unassigned
1681	0	0	0	0	0	0	0	3	0	0	0	5	0	0	k__Bacteria; p__Bacteroidetes; c__Bacteroidia; o__Bacteroidales; f__Prevotellaceae; g__Prevotella; s__
1682	3	6	8	2	2	0	0	1	3	0	0	1	0	0	k__Bacteria; p__Firmicutes; c__Clostridia; o__Clostridiales; f__Lachnospiraceae; g__Butyrivibrio; s__
1683	0	0	2	0	0	0	0	0	0	0	0	0	0	2	k__Bacteria; p__Firmicutes; c__Clostridia; o__Clostridiales; f__Ruminococcaceae; g__; s__
1684	1	6	9	2	1	9	7	0	1	9	4	1	2	3	k__Bacteria; p__Firmicutes; c__Clostridia; o__Clostridiales; f__Lachnospiraceae
1685	0	0	3	0	2	0	0	0	0	2	0	0	0	1	k__Bacteria; p__Firmicutes; c__Clostridia; o__Clostridiales; f__; g__; s__
1686	0	0	0	0	1	0	0	1	2	0	0	0	1	0	k__Bacteria; p__Firmicutes; c__Clostridia; o__Clostridiales; f__Lachnospiraceae; g__Butyrivibrio; s__
1687	0	0	0	0	1	2	0	0	1	0	1	1	3	0	k__Bacteria; p__Verrucomicrobia; c__Verruco-5; o__WCHB1-41; f__RFP12; g__; s__
1688	0	0	0	0	1	0	0	9	0	1	0	0	0	0	k__Bacteria; p__Bacteroidetes; c__Bacteroidia; o__Bacteroidales; f__; g__; s__
1689	1	0	2	1	3	0	0	0	1	0	0	1	4	1	k__Bacteria; p__Firmicutes; c__Clostridia; o__Clostridiales; f__Veillonellaceae; g__Selenomonas
169	13	9	15	6	70	116	0	0	5	48	9	1	95	16	k__Bacteria; p__Bacteroidetes; c__Bacteroidia; o__Bacteroidales; f__S24-7; g__; s__
1690	1	1	1	0	0	0	1	0	0	0	0	0	2	0	Unassigned
1691	0	1	0	0	0	0	0	0	0	0	3	0	0	4	k__Bacteria; p__Bacteroidetes; c__Bacteroidia; o__Bacteroidales; f__BS11; g__; s__
1692	6	4	6	2	2	1	1	30	3	4	1	2	1	21	k__Bacteria; p__Bacteroidetes; c__Bacteroidia; o__Bacteroidales; f__S24-7; g__; s__
1693	10	14	20	10	15	15	13	1	17	19	10	3	6	32	k__Bacteria; p__Firmicutes; c__Clostridia; o__Clostridiales; f__Ruminococcaceae; g__Ruminococcus; s__flavefaciens
1694	0	0	0	0	0	0	0	0	0	0	0	7	0	0	k__Bacteria; p__Bacteroidetes; c__Bacteroidia; o__Bacteroidales; f__Prevotellaceae; g__Prevotella; s__
1695	0	1	2	0	1	0	1	0	0	0	0	0	0	0	k__Bacteria; p__Actinobacteria; c__Coriobacteriia; o__Coriobacteriales; f__Coriobacteriaceae
1696	0	1	0	6	0	0	0	1	0	0	0	0	1	0	k__Bacteria; p__Bacteroidetes; c__Bacteroidia; o__Bacteroidales; f__; g__; s__
1697	0	0	2	4	0	7	4	0	4	0	3	0	2	2	k__Bacteria; p__Bacteroidetes; c__Bacteroidia; o__Bacteroidales; f__Prevotellaceae; g__Prevotella; s__
1698	8	0	0	0	0	0	0	0	0	0	0	0	0	0	k__Bacteria; p__Proteobacteria; c__Gammaproteobacteria; o__Aeromonadales; f__Succinivibrionaceae; g__Ruminobacter; s__
1699	0	1	8	0	0	0	0	0	1	0	0	0	1	4	Unassigned
17	2	42	122	11	112	145	44	19	2	22	20	40	1094	39	k__Bacteria; p__Fibrobacteres; c__Fibrobacteria; o__Fibrobacterales; f__Fibrobacteraceae; g__Fibrobacter; s__succinogenes
170	1	11	16	2	29	6	7	5	3	7	5	104	138	1	k__Bacteria; p__Bacteroidetes; c__Bacteroidia; o__Bacteroidales; f__Prevotellaceae; g__Prevotella; s__
1700	0	5	1	3	0	3	2	0	0	0	0	0	1	5	k__Bacteria; p__Bacteroidetes; c__Bacteroidia; o__Bacteroidales; f__; g__; s__
1701	2	0	0	0	3	0	0	0	0	0	0	1	0	0	k__Bacteria; p__Spirochaetes; c__Spirochaetes; o__Spirochaetales; f__Spirochaetaceae; g__Treponema
1702	0	0	0	0	0	0	0	0	0	0	4	0	0	0	k__Bacteria; p__Firmicutes; c__Clostridia; o__Clostridiales; f__; g__; s__
1703	0	1	0	1	1	0	0	0	0	6	0	0	0	0	k__Bacteria; p__Bacteroidetes; c__Bacteroidia; o__Bacteroidales; f__BS11; g__; s__
1704	0	2	1	0	1	0	1	0	0	2	0	0	2	0	k__Bacteria; p__Tenericutes; c__Mollicutes; o__RF39; f__; g__; s__
1705	0	1	0	1	0	0	0	1	0	0	2	3	0	0	k__Bacteria; p__Bacteroidetes; c__Bacteroidia; o__Bacteroidales; f__; g__; s__
1707	2	2	0	0	0	1	3	0	0	0	0	0	0	0	k__Bacteria; p__Firmicutes; c__Clostridia; o__Clostridiales; f__; g__; s__
1708	0	1	0	1	1	0	2	0	3	1	0	0	0	0	k__Bacteria; p__Firmicutes; c__Clostridia; o__Clostridiales; f__; g__; s__
1709	0	0	0	0	0	1	0	5	0	1	3	1	0	0	k__Bacteria; p__Firmicutes; c__Clostridia; o__Clostridiales; f__Veillonellaceae; g__Selenomonas; s__
171	425	2	2	1	0	0	3	3	0	0	4	1	5	5	k__Bacteria; p__Proteobacteria; c__Gammaproteobacteria; o__Aeromonadales; f__Succinivibrionaceae; g__; s__
1710	0	1	4	0	0	0	2	0	0	0	0	0	0	0	k__Bacteria; p__Actinobacteria; c__Actinobacteria; o__Bifidobacteriales; f__Bifidobacteriaceae; g__Bifidobacterium; s__
1711	0	0	0	3	0	0	1	1	0	1	0	0	0	5	k__Bacteria; p__Proteobacteria; c__Deltaproteobacteria; o__Desulfobacterales; f__Desulfobulbaceae; g__Desulfobulbus; s__
1712	3	0	3	0	0	0	0	0	0	2	0	0	0	0	k__Bacteria; p__Firmicutes; c__Clostridia; o__Clostridiales; f__Ruminococcaceae; g__Ruminococcus; s__
1713	0	1	3	0	0	0	1	0	0	0	0	0	0	1	k__Bacteria; p__Spirochaetes; c__Spirochaetes; o__Sphaerochaetales; f__Sphaerochaetaceae; g__; s__
1714	0	4	0	1	0	0	0	0	1	1	0	0	1	0	k__Bacteria; p__Firmicutes; c__Clostridia; o__Clostridiales
1715	1	0	0	2	0	0	0	0	3	0	0	1	0	2	k__Bacteria; p__Bacteroidetes; c__Bacteroidia; o__Bacteroidales; f__Prevotellaceae; g__Prevotella; s__
1716	0	3	2	0	0	0	1	1	0	2	0	2	0	0	k__Bacteria; p__Proteobacteria; c__Alphaproteobacteria; o__RF32; f__; g__; s__
1717	4	1	0	0	5	0	0	104	1	24	7	44	0	0	k__Bacteria; p__Bacteroidetes; c__Bacteroidia; o__Bacteroidales; f__Prevotellaceae; g__Prevotella; s__
1718	2	15	3	0	5	1	6	0	5	1	1	1	1	1	k__Bacteria; p__Firmicutes; c__Clostridia; o__Clostridiales; f__Lachnospiraceae; g__Butyrivibrio; s__
1719	0	6	0	0	0	0	0	0	0	0	0	0	1	0	k__Bacteria; p__Verrucomicrobia; c__Verruco-5; o__WCHB1-41; f__RFP12; g__; s__
172	0	155	170	5	69	8	128	0	2	6	3	0	61	57	k__Bacteria; p__Fibrobacteres; c__Fibrobacteria; o__Fibrobacterales; f__Fibrobacteraceae; g__Fibrobacter; s__succinogenes
1720	2	1	8	1	1	1	1	2	0	0	0	0	2	5	k__Bacteria; p__Bacteroidetes; c__Bacteroidia; o__Bacteroidales; f__Prevotellaceae; g__Prevotella; s__
1721	0	1	0	0	2	0	0	0	0	1	0	0	0	0	k__Bacteria; p__Firmicutes; c__Clostridia; o__Clostridiales; f__Ruminococcaceae; g__; s__
1722	0	3	3	0	0	0	0	0	0	0	0	0	0	6	k__Bacteria; p__Firmicutes; c__Erysipelotrichi; o__Erysipelotrichales; f__Erysipelotrichaceae; g__L7A_E11; s__
1723	2	64	0	3	0	3	25	0	0	6	2	0	1	2	k__Bacteria; p__Firmicutes; c__Clostridia; o__Clostridiales; f__Christensenellaceae; g__; s__
1724	1	0	4	0	2	0	0	0	1	2	0	0	0	0	k__Bacteria; p__Bacteroidetes; c__Bacteroidia; o__Bacteroidales; f__RF16; g__; s__
1725	9	2	4	0	3	8	2	1	0	3	0	1	11	3	k__Bacteria; p__Bacteroidetes; c__Bacteroidia; o__Bacteroidales; f__Prevotellaceae; g__Prevotella; s__
1726	2	4	7	5	5	5	1	10	0	4	11	17	2	15	k__Bacteria; p__Bacteroidetes; c__Bacteroidia; o__Bacteroidales; f__Prevotellaceae; g__Prevotella; s__
1727	0	7	2	0	2	2	5	1	0	1	2	0	2	1	k__Bacteria; p__Firmicutes; c__Clostridia; o__Clostridiales; f__; g__; s__
1728	0	0	0	1	0	0	0	0	0	0	0	0	2	0	k__Bacteria; p__Bacteroidetes; c__Bacteroidia; o__Bacteroidales; f__; g__; s__
1729	0	0	0	0	1	0	0	0	0	0	1	1	0	0	k__Bacteria; p__Bacteroidetes; c__Bacteroidia; o__Bacteroidales; f__[Paraprevotellaceae]; g__; s__
173	10	27	3	68	34	16	18	10	16	48	28	9	7	4	k__Bacteria; p__Bacteroidetes; c__Bacteroidia; o__Bacteroidales; f__; g__; s__
1730	3	0	1	0	1	0	1	1	0	0	0	0	0	1	k__Bacteria; p__Bacteroidetes; c__Bacteroidia; o__Bacteroidales; f__; g__; s__
1731	1	2	2	16	5	11	5	16	9	7	3	4	0	14	k__Bacteria; p__Firmicutes; c__Clostridia; o__Clostridiales; f__Ruminococcaceae; g__; s__
1732	15	4	1	0	6	0	0	0	0	6	0	0	8	1	k__Bacteria; p__Bacteroidetes; c__Bacteroidia; o__Bacteroidales; f__Prevotellaceae; g__Prevotella; s__
1733	8	3	10	6	2	1	9	2	7	2	17	4	6	5	k__Bacteria; p__Bacteroidetes; c__Bacteroidia; o__Bacteroidales; f__Prevotellaceae; g__Prevotella; s__
1734	3	2	0	0	0	0	2	0	0	0	0	0	0	1	k__Bacteria; p__Firmicutes; c__Clostridia; o__Clostridiales; f__[Mogibacteriaceae]; g__; s__
1735	0	0	0	2	0	0	0	0	3	0	0	0	0	3	k__Bacteria; p__Bacteroidetes; c__Bacteroidia; o__Bacteroidales; f__Prevotellaceae; g__Prevotella; s__stercorea
1736	2	0	4	1	10	0	0	0	1	5	0	0	1	2	Unassigned
1737	0	0	0	3	0	0	0	0	4	0	0	0	0	0	k__Bacteria; p__Bacteroidetes; c__Bacteroidia; o__Bacteroidales; f__[Paraprevotellaceae]; g__YRC22; s__
1738	0	0	0	0	0	0	0	0	0	0	0	0	0	3	k__Bacteria; p__Firmicutes; c__Clostridia; o__Clostridiales; f__Ruminococcaceae; g__; s__
1739	0	1	1	0	0	1	1	0	1	2	1	1	1	2	k__Bacteria; p__Firmicutes; c__Clostridia; o__Clostridiales; f__Lachnospiraceae; g__; s__
1740	0	0	0	0	0	0	0	0	5	1	0	0	1	4	k__Bacteria; p__Firmicutes; c__Clostridia; o__Clostridiales; f__; g__; s__
1741	1	4	0	1	9	3	1	0	0	6	0	2	1	0	k__Bacteria; p__SR1; c__; o__; f__; g__; s__
1742	0	0	0	0	0	0	0	0	0	0	0	0	0	3	k__Bacteria; p__Bacteroidetes; c__Bacteroidia; o__Bacteroidales; f__Prevotellaceae; g__Prevotella; s__
1743	0	1	1	0	0	0	2	0	0	2	0	0	0	3	k__Bacteria; p__Firmicutes; c__Clostridia; o__Clostridiales; f__Ruminococcaceae; g__Ruminococcus; s__
1744	1	0	1	0	0	1	0	2	1	3	1	0	0	0	k__Bacteria; p__Bacteroidetes; c__Bacteroidia; o__Bacteroidales; f__Prevotellaceae; g__Prevotella; s__
1745	2	5	7	1	1	6	8	5	0	1	19	4	26	2	k__Bacteria; p__Bacteroidetes; c__Bacteroidia; o__Bacteroidales; f__Prevotellaceae; g__Prevotella; s__
1747	2	0	2	0	0	1	0	0	0	0	0	4	1	0	k__Bacteria; p__Bacteroidetes; c__Bacteroidia; o__Bacteroidales; f__S24-7; g__; s__
1748	0	1	0	0	0	0	1	0	0	0	0	0	4	0	k__Bacteria; p__Firmicutes; c__Clostridia; o__Clostridiales; f__; g__; s__
1749	3	0	5	0	1	1	1	0	1	2	0	1	2	4	k__Bacteria; p__Firmicutes; c__Clostridia; o__Clostridiales; f__; g__; s__
175	0	70	8	15	9	5	35	1	14	2	0	2	33	6	k__Bacteria; p__Firmicutes; c__Clostridia; o__Clostridiales; f__Veillonellaceae; g__Selenomonas; s__
1750	0	0	5	0	0	0	0	0	3	0	0	0	0	5	k__Bacteria; p__Bacteroidetes; c__Bacteroidia; o__Bacteroidales; f__Prevotellaceae; g__Prevotella; s__
1751	6	5	10	0	8	1	3	0	2	3	1	2	6	2	k__Bacteria; p__Firmicutes; c__Clostridia; o__Clostridiales; f__Lachnospiraceae; g__Butyrivibrio; s__
1752	5	15	4	0	10	5	5	0	5	7	3	2	5	11	k__Bacteria; p__Firmicutes; c__Clostridia; o__Clostridiales; f__Lachnospiraceae; g__Butyrivibrio; s__
1753	0	2	0	0	0	0	0	0	1	0	0	2	0	0	k__Bacteria; p__Bacteroidetes; c__Bacteroidia; o__Bacteroidales; f__; g__; s__
1754	0	2	0	1	4	0	1	0	1	1	0	6	0	0	k__Bacteria; p__Bacteroidetes; c__Bacteroidia; o__Bacteroidales; f__[Paraprevotellaceae]; g__YRC22; s__
1755	15	6	1	1	20	7	2	5	4	31	6	0	5	1	k__Bacteria; p__Bacteroidetes; c__Bacteroidia; o__Bacteroidales; f__Prevotellaceae; g__Prevotella; s__
1756	0	4	1	0	1	1	0	0	0	0	0	0	0	0	k__Bacteria; p__Proteobacteria; c__Gammaproteobacteria; o__Enterobacteriales; f__Enterobacteriaceae; g__Erwinia; s__
1757	1	1	0	4	1	1	0	0	3	1	0	0	3	0	k__Bacteria; p__Bacteroidetes; c__Bacteroidia; o__Bacteroidales; f__Prevotellaceae; g__Prevotella; s__copri
1758	3	22	11	8	8	1	3	7	0	6	4	1	0	4	k__Bacteria; p__Bacteroidetes; c__Bacteroidia; o__Bacteroidales; f__; g__; s__
1759	8	2	2	3	1	1	4	0	1	1	0	6	1	3	k__Bacteria; p__Bacteroidetes; c__Bacteroidia; o__Bacteroidales; f__Prevotellaceae; g__Prevotella; s__
176	3	31	21	10	36	28	31	0	16	25	14	0	25	23	k__Bacteria; p__Firmicutes; c__Clostridia; o__Clostridiales; f__; g__; s__
1760	2	0	0	1	3	0	0	0	0	0	0	0	1	0	k__Bacteria; p__Bacteroidetes; c__Bacteroidia; o__Bacteroidales; f__Prevotellaceae; g__Prevotella; s__
1761	10	8	3	4	8	2	3	0	7	5	1	2	3	6	k__Bacteria; p__Firmicutes; c__Clostridia; o__Clostridiales; f__; g__; s__
1762	0	0	0	0	0	0	0	1	0	0	0	0	2	0	Unassigned
1763	1	1	0	2	2	5	0	3	2	1	0	1	3	2	k__Bacteria; p__Bacteroidetes; c__Bacteroidia; o__Bacteroidales; f__[Paraprevotellaceae]; g__CF231; s__
1764	0	3	1	0	2	0	0	0	0	0	0	0	2	0	k__Bacteria; p__Bacteroidetes; c__Bacteroidia; o__Bacteroidales; f__; g__; s__
1765	0	1	1	0	0	0	6	0	0	0	2	0	0	0	k__Bacteria; p__Bacteroidetes; c__Bacteroidia; o__Bacteroidales; f__Prevotellaceae; g__Prevotella; s__
1766	1	1	0	0	3	0	0	0	0	3	2	2	1	0	k__Bacteria; p__Bacteroidetes; c__Bacteroidia; o__Bacteroidales; f__Bacteroidaceae; g__BF311; s__
1767	23	45	12	5	25	17	31	3	18	24	10	1	6	13	k__Bacteria; p__Firmicutes; c__Clostridia; o__Clostridiales; f__Lachnospiraceae
1768	0	3	0	0	0	0	0	0	0	0	0	0	0	0	k__Bacteria; p__Firmicutes; c__Clostridia; o__Clostridiales; f__; g__; s__
1769	0	3	0	0	3	0	1	0	0	2	0	0	0	0	k__Bacteria; p__Bacteroidetes; c__Bacteroidia; o__Bacteroidales; f__; g__; s__
177	19	30	11	12	32	3	28	49	31	60	7	35	4	17	k__Bacteria; p__Bacteroidetes; c__Bacteroidia; o__Bacteroidales; f__Prevotellaceae; g__Prevotella; s__
1770	0	0	0	1	0	1	0	0	0	0	1	6	0	0	k__Bacteria; p__Bacteroidetes; c__Bacteroidia; o__Bacteroidales; f__Prevotellaceae; g__Prevotella; s__
1771	2	12	11	8	4	3	11	4	11	0	3	1	3	6	k__Bacteria; p__Firmicutes; c__Clostridia; o__Clostridiales; f__Veillonellaceae; g__Schwartzia; s__
1772	3	4	6	1	6	10	18	2	6	1	3	2	17	8	k__Bacteria; p__Bacteroidetes; c__Bacteroidia; o__Bacteroidales; f__Prevotellaceae; g__Prevotella; s__
1773	0	2	2	0	2	1	1	0	0	0	0	0	0	1	k__Bacteria; p__Verrucomicrobia; c__Verruco-5; o__WCHB1-41; f__RFP12; g__; s__
1774	0	0	0	0	0	3	0	0	0	0	0	0	0	0	k__Bacteria; p__Firmicutes; c__Clostridia; o__Clostridiales; f__Ruminococcaceae; g__Ruminococcus; s__
1775	0	0	1	1	0	0	0	0	0	0	1	0	0	1	Unassigned
1776	0	0	0	0	1	1	0	1	0	0	0	1	0	1	k__Bacteria; p__Verrucomicrobia; c__Verruco-5; o__WCHB1-41; f__RFP12; g__; s__
1777	8	0	0	0	0	0	0	0	0	0	0	0	0	0	k__Bacteria; p__Bacteroidetes; c__Bacteroidia; o__Bacteroidales; f__; g__; s__
1778	0	0	0	0	0	0	0	0	2	2	0	0	0	0	k__Bacteria; p__Firmicutes; c__Clostridia; o__Clostridiales; f__Christensenellaceae; g__; s__
1779	0	2	0	0	0	0	3	0	0	0	0	0	0	0	k__Bacteria; p__Firmicutes; c__Clostridia; o__Clostridiales; f__Ruminococcaceae; g__; s__
178	17	5	2	4	66	3	0	5	3	37	16	9	3	6	k__Bacteria; p__Proteobacteria; c__Alphaproteobacteria; o__Rickettsiales; f__; g__; s__
1780	0	10	2	0	10	3	8	1	0	6	0	0	1	1	k__Bacteria; p__Firmicutes; c__Clostridia; o__Clostridiales; f__Ruminococcaceae; g__; s__
1781	0	6	0	0	3	0	3	0	0	8	0	0	0	0	k__Bacteria; p__Firmicutes; c__Clostridia; o__Clostridiales; f__Ruminococcaceae; g__Ruminococcus; s__
1782	0	0	0	0	0	0	4	0	0	0	0	0	0	0	k__Bacteria; p__Fibrobacteres; c__Fibrobacteria; o__Fibrobacterales; f__Fibrobacteraceae; g__Fibrobacter; s__succinogenes
1783	0	2	1	3	0	1	1	0	1	0	0	0	1	1	k__Bacteria; p__Bacteroidetes; c__Bacteroidia; o__Bacteroidales; f__S24-7; g__; s__
1784	0	5	2	2	0	1	0	0	0	1	0	1	0	6	k__Bacteria; p__Spirochaetes; c__Spirochaetes; o__Sphaerochaetales; f__Sphaerochaetaceae; g__Sphaerochaeta; s__
1785	0	0	0	0	1	0	2	0	0	0	0	2	0	0	k__Bacteria; p__Bacteroidetes; c__Bacteroidia; o__Bacteroidales; f__Prevotellaceae; g__Prevotella; s__
1786	2	0	1	0	0	0	0	0	0	1	1	0	0	0	Unassigned
1787	0	6	4	4	1	4	6	0	0	0	1	0	12	2	k__Bacteria; p__Bacteroidetes; c__Bacteroidia; o__Bacteroidales; f__Prevotellaceae; g__Prevotella; s__
1788	0	1	0	0	0	0	2	0	0	0	0	0	0	0	k__Bacteria; p__Bacteroidetes; c__Bacteroidia; o__Bacteroidales; f__; g__; s__
1789	0	4	0	0	0	0	12	0	0	1	0	0	0	0	k__Bacteria; p__Firmicutes; c__Clostridia; o__Clostridiales; f__; g__; s__
179	31	25	32	4	9	106	57	6	2	12	4	17	422	14	k__Bacteria; p__Bacteroidetes; c__Bacteroidia; o__Bacteroidales; f__Prevotellaceae; g__Prevotella; s__
1790	0	0	1	0	1	2	0	2	0	0	1	0	1	0	k__Bacteria; p__Firmicutes; c__Clostridia; o__Clostridiales; f__Lachnospiraceae; g__; s__
1791	5	5	9	0	1	0	9	0	3	0	3	0	4	8	k__Bacteria; p__Firmicutes; c__Clostridia; o__Clostridiales; f__; g__; s__
1792	1	3	0	0	0	0	1	0	0	1	1	0	0	0	k__Bacteria; p__Tenericutes; c__Mollicutes; o__RF39; f__; g__; s__
1793	0	4	1	4	6	3	0	0	3	8	1	1	1	4	k__Bacteria; p__Bacteroidetes; c__Bacteroidia; o__Bacteroidales; f__Prevotellaceae; g__Prevotella; s__
1794	1	0	0	0	0	0	0	0	2	1	0	0	0	2	k__Bacteria; p__Firmicutes; c__Clostridia; o__Clostridiales; f__Ruminococcaceae; g__Ruminococcus; s__flavefaciens
1795	2	3	10	4	6	15	2	1	8	10	10	5	4	20	k__Bacteria; p__Firmicutes; c__Clostridia; o__Clostridiales; f__Ruminococcaceae; g__; s__
1796	0	0	0	0	1	0	0	0	0	0	2	0	2	0	k__Bacteria; p__Firmicutes; c__Clostridia; o__Clostridiales; f__Ruminococcaceae; g__; s__
1797	1	1	0	0	0	0	0	0	0	0	1	0	0	0	k__Bacteria; p__Proteobacteria; c__Gammaproteobacteria; o__Aeromonadales; f__Succinivibrionaceae; g__Ruminobacter; s__
18	12	629	243	248	228	66	343	10	60	61	32	7	421	57	k__Bacteria; p__Bacteroidetes; c__Bacteroidia; o__Bacteroidales; f__Prevotellaceae; g__Prevotella; s__
180	23	65	111	57	52	71	44	16	68	50	9	27	49	130	k__Bacteria; p__Bacteroidetes; c__Bacteroidia; o__Bacteroidales; f__Prevotellaceae; g__Prevotella; s__
1800	0	0	3	0	0	0	0	0	0	0	0	0	2	0	k__Bacteria; p__Firmicutes; c__Clostridia; o__Clostridiales; f__[Mogibacteriaceae]; g__; s__
1801	0	2	0	0	1	0	2	0	0	0	0	0	0	0	Unassigned
1802	2	1	0	0	0	0	0	0	0	0	0	0	1	0	k__Bacteria; p__Firmicutes; c__Clostridia; o__Clostridiales; f__Ruminococcaceae; g__; s__
1803	0	1	1	2	0	0	0	0	0	0	1	0	0	2	k__Bacteria; p__Bacteroidetes; c__Bacteroidia; o__Bacteroidales; f__[Paraprevotellaceae]
1804	1	6	4	0	0	2	6	0	1	1	7	2	0	0	k__Bacteria; p__Firmicutes; c__Clostridia; o__Clostridiales; f__; g__; s__
1805	0	3	5	3	1	7	6	4	3	4	0	0	2	0	k__Bacteria; p__Bacteroidetes; c__Bacteroidia; o__Bacteroidales; f__Prevotellaceae; g__Prevotella; s__
1806	0	0	0	0	3	0	0	0	0	0	0	0	0	0	k__Bacteria; p__Bacteroidetes; c__Bacteroidia; o__Bacteroidales; f__Prevotellaceae; g__Prevotella; s__
1807	6	0	6	0	7	6	1	1	2	2	2	1	5	4	k__Bacteria; p__Firmicutes; c__Clostridia; o__Clostridiales; f__Lachnospiraceae; g__Blautia; s__
1808	0	0	0	0	0	3	0	0	0	0	0	0	0	0	k__Bacteria; p__Fibrobacteres; c__Fibrobacteria; o__Fibrobacterales; f__Fibrobacteraceae; g__Fibrobacter; s__succinogenes
1809	4	0	0	0	1	0	0	0	0	0	3	0	0	0	k__Bacteria; p__Firmicutes; c__Clostridia; o__Clostridiales; f__; g__; s__
181	2	84	23	4	9	1	35	4	7	3	0	0	11	5	k__Bacteria; p__Firmicutes; c__Clostridia; o__Clostridiales; f__Lachnospiraceae; g__Butyrivibrio; s__
1810	1	1	0	0	0	0	1	0	0	0	0	0	0	2	k__Bacteria; p__Spirochaetes; c__Spirochaetes; o__Spirochaetales; f__Spirochaetaceae; g__Treponema; s__
1811	0	2	1	0	3	0	0	1	0	0	0	1	0	0	k__Bacteria; p__Proteobacteria; c__Betaproteobacteria; o__Burkholderiales; f__Comamonadaceae; g__; s__
1812	0	1	4	0	0	2	0	0	0	0	0	0	4	1	k__Bacteria; p__Bacteroidetes; c__Bacteroidia; o__Bacteroidales; f__Prevotellaceae; g__Prevotella; s__
1813	0	1	1	1	1	0	1	0	6	0	0	0	2	0	k__Bacteria; p__Bacteroidetes; c__Bacteroidia; o__Bacteroidales; f__Prevotellaceae; g__Prevotella; s__
1814	0	3	1	0	0	0	2	0	0	0	0	1	0	0	k__Bacteria; p__Firmicutes; c__Clostridia; o__Clostridiales; f__; g__; s__
1815	0	0	0	0	3	0	0	0	0	1	0	0	1	0	k__Bacteria; p__TM7; c__TM7-3; o__CW040; f__F16; g__; s__
1816	5	4	10	2	3	8	4	0	3	0	3	1	6	9	k__Bacteria; p__Firmicutes; c__Clostridia; o__Clostridiales; f__Lachnospiraceae; g__; s__
1817	0	13	6	10	2	8	7	1	16	4	0	0	5	6	k__Bacteria; p__Bacteroidetes; c__Bacteroidia; o__Bacteroidales; f__Prevotellaceae; g__Prevotella; s__
1818	0	2	3	0	1	0	1	0	0	0	0	0	0	0	k__Bacteria; p__Bacteroidetes; c__Bacteroidia; o__Bacteroidales; f__; g__; s__
1819	0	1	0	0	1	0	0	0	0	0	0	0	1	0	k__Bacteria; p__Firmicutes; c__Bacilli; o__Bacillales; f__Bacillaceae; g__; s__
182	28	28	21	33	27	9	4	15	29	13	10	24	14	17	k__Bacteria; p__Bacteroidetes; c__Bacteroidia; o__Bacteroidales; f__; g__; s__
1820	0	0	0	0	0	2	0	0	0	0	1	0	0	2	k__Bacteria; p__Firmicutes; c__Clostridia; o__Clostridiales; f__Ruminococcaceae; g__; s__
1821	0	1	0	0	0	4	0	0	1	1	2	0	2	3	k__Bacteria; p__Firmicutes; c__Clostridia; o__Clostridiales; f__; g__; s__
1822	0	1	5	0	4	0	0	0	0	1	0	0	0	0	k__Bacteria; p__Firmicutes; c__Erysipelotrichi; o__Erysipelotrichales; f__Erysipelotrichaceae; g__RFN20; s__
1823	0	7	0	0	1	0	4	0	1	5	0	0	0	0	k__Bacteria; p__Bacteroidetes; c__Bacteroidia; o__Bacteroidales; f__; g__; s__
1824	5	9	3	7	12	10	6	0	12	9	4	0	6	3	k__Bacteria; p__Firmicutes; c__Clostridia; o__Clostridiales; f__; g__; s__
1825	2	0	0	0	0	1	1	0	0	0	0	2	2	0	k__Bacteria; p__Proteobacteria; c__Gammaproteobacteria; o__Aeromonadales; f__Succinivibrionaceae; g__; s__
1826	0	0	0	0	1	0	0	0	1	0	0	0	1	0	k__Bacteria; p__Firmicutes; c__Clostridia; o__Clostridiales; f__; g__; s__
1827	0	2	5	1	2	4	0	3	0	0	0	2	2	2	k__Bacteria; p__Firmicutes; c__Clostridia; o__Clostridiales; f__Lachnospiraceae; g__Butyrivibrio; s__
1828	0	0	0	0	2	0	0	0	0	1	0	3	0	0	k__Bacteria; p__Firmicutes; c__Erysipelotrichi; o__Erysipelotrichales; f__Erysipelotrichaceae; g__Erysipelothrix; s__
1829	0	0	0	1	0	0	0	0	1	2	0	0	0	1	k__Bacteria; p__Firmicutes; c__Clostridia; o__Clostridiales; f__; g__; s__
183	5	13	25	20	31	17	8	6	17	16	5	2	13	19	k__Bacteria; p__Bacteroidetes; c__Bacteroidia; o__Bacteroidales; f__[Paraprevotellaceae]; g__YRC22; s__
1831	0	0	0	2	2	0	0	0	0	0	2	0	2	0	k__Bacteria; p__Tenericutes; c__Mollicutes; o__RF39; f__; g__; s__
1832	2	21	1	4	9	5	7	0	4	1	0	0	6	1	k__Bacteria; p__Proteobacteria; c__Alphaproteobacteria; o__Rhodospirillales; f__Acetobacteraceae; g__; s__
1833	0	13	6	3	0	7	5	2	1	0	0	0	9	2	k__Bacteria; p__Bacteroidetes; c__Bacteroidia; o__Bacteroidales; f__; g__; s__
1834	0	0	0	0	1	1	0	0	0	2	0	0	2	0	k__Bacteria; p__Firmicutes; c__Clostridia; o__Clostridiales; f__Lachnospiraceae; g__Coprococcus; s__
1835	0	1	0	4	0	0	0	0	3	2	0	2	0	0	k__Bacteria; p__Bacteroidetes; c__Bacteroidia; o__Bacteroidales; f__Prevotellaceae; g__Prevotella; s__
1836	1	3	2	0	0	1	2	0	2	1	1	0	2	1	k__Bacteria; p__Firmicutes; c__Erysipelotrichi; o__Erysipelotrichales; f__Erysipelotrichaceae; g__p-75-a5; s__
1837	0	0	0	5	2	0	0	2	1	2	0	2	0	0	k__Bacteria; p__Bacteroidetes; c__Bacteroidia; o__Bacteroidales; f__; g__; s__
1838	1	1	2	1	2	0	1	0	0	2	0	2	0	2	k__Bacteria; p__Firmicutes; c__Clostridia; o__Clostridiales; f__; g__; s__
1839	0	0	0	0	0	0	0	0	0	0	0	7	0	0	k__Bacteria; p__Bacteroidetes; c__Bacteroidia; o__Bacteroidales; f__Prevotellaceae; g__Prevotella; s__
184	0	97	0	0	6	0	41	0	0	1	0	0	2	0	k__Bacteria; p__Spirochaetes; c__Spirochaetes; o__Sphaerochaetales; f__Sphaerochaetaceae; g__Sphaerochaeta; s__
1840	0	0	4	0	0	0	0	0	0	0	0	0	0	1	k__Bacteria; p__Bacteroidetes; c__Bacteroidia; o__Bacteroidales; f__Prevotellaceae; g__Prevotella; s__
1841	5	0	0	0	0	0	0	0	2	0	0	0	0	0	k__Bacteria; p__Bacteroidetes; c__Bacteroidia; o__Bacteroidales; f__S24-7; g__; s__
1842	1	0	4	1	2	3	2	0	0	1	0	2	2	2	k__Bacteria; p__Bacteroidetes; c__Bacteroidia; o__Bacteroidales; f__Prevotellaceae; g__Prevotella; s__
1843	0	3	3	1	6	0	2	0	0	1	2	2	3	0	k__Bacteria; p__Firmicutes; c__Clostridia; o__Clostridiales; f__Ruminococcaceae; g__; s__
1844	0	1	0	0	0	0	4	0	0	0	0	1	0	0	k__Bacteria; p__Bacteroidetes; c__Bacteroidia; o__Bacteroidales; f__RF16; g__; s__
1845	1	24	6	1	6	5	25	0	2	8	1	0	5	1	k__Bacteria; p__Firmicutes; c__Clostridia; o__Clostridiales; f__; g__; s__
1846	1	0	0	0	0	0	0	0	0	0	0	0	0	5	k__Bacteria; p__Bacteroidetes; c__Bacteroidia; o__Bacteroidales; f__Prevotellaceae
1847	0	3	0	0	0	0	1	0	0	0	0	0	0	0	Unassigned
1848	6	12	4	1	1	0	5	0	0	6	1	0	1	0	k__Bacteria; p__Bacteroidetes; c__Bacteroidia; o__Bacteroidales; f__Prevotellaceae; g__Prevotella; s__
1849	2	3	1	0	2	1	3	0	0	1	1	0	1	2	k__Bacteria; p__Firmicutes; c__Clostridia; o__Clostridiales; f__Lachnospiraceae
185	2	14	29	1	11	2	13	26	4	8	17	8	23	10	k__Bacteria; p__Firmicutes; c__Erysipelotrichi; o__Erysipelotrichales; f__Erysipelotrichaceae; g__; s__
1850	3	0	0	0	0	0	0	0	0	0	0	0	0	0	k__Bacteria; p__Bacteroidetes; c__Bacteroidia; o__Bacteroidales; f__Prevotellaceae; g__Prevotella; s__
1851	1	0	2	0	0	0	3	0	1	0	0	0	0	1	k__Bacteria; p__Bacteroidetes; c__Bacteroidia; o__Bacteroidales; f__[Paraprevotellaceae]; g__CF231; s__
1853	0	18	1	0	1	0	11	0	0	0	0	0	0	1	k__Bacteria; p__Bacteroidetes; c__Bacteroidia; o__Bacteroidales; f__BS11; g__; s__
1854	0	0	0	5	0	0	1	0	0	0	0	0	1	0	k__Bacteria; p__Proteobacteria; c__Deltaproteobacteria; o__GMD14H09; f__; g__; s__
1855	0	3	2	0	0	0	0	0	0	0	0	0	0	0	k__Bacteria; p__Tenericutes; c__Mollicutes; o__RF39; f__; g__; s__
1857	1	2	4	5	4	2	1	1	1	4	0	2	2	5	k__Bacteria; p__Firmicutes; c__Clostridia; o__Clostridiales; f__; g__; s__
1858	1	1	3	0	1	0	0	1	0	3	1	0	1	0	k__Bacteria; p__Bacteroidetes; c__Bacteroidia; o__Bacteroidales; f__Prevotellaceae; g__Prevotella; s__
1859	0	0	0	0	0	1	0	0	0	0	0	0	4	0	k__Bacteria; p__Firmicutes; c__Clostridia; o__Clostridiales; f__Ruminococcaceae; g__; s__
186	28	45	31	12	14	53	34	3	10	13	13	2	12	25	k__Bacteria; p__Firmicutes; c__Clostridia; o__Clostridiales; f__Ruminococcaceae; g__Ruminococcus; s__
1860	1	20	3	1	45	6	10	7	1	15	3	2	0	3	k__Bacteria; p__Firmicutes; c__Clostridia; o__Clostridiales; f__Ruminococcaceae; g__; s__
1861	0	0	0	0	0	0	0	0	0	3	0	0	0	0	k__Bacteria; p__Proteobacteria; c__Gammaproteobacteria; o__Xanthomonadales; f__Xanthomonadaceae; g__Stenotrophomonas; s__
1862	1	4	1	12	2	10	0	3	12	0	0	0	71	1	k__Bacteria; p__Bacteroidetes; c__Bacteroidia; o__Bacteroidales; f__; g__; s__
1863	0	0	4	0	1	3	2	0	0	3	0	0	2	2	k__Bacteria; p__Firmicutes; c__Clostridia; o__Clostridiales; f__Ruminococcaceae; g__Ruminococcus; s__
1864	0	1	0	0	0	3	0	0	0	0	0	2	17	1	k__Bacteria; p__Bacteroidetes; c__Bacteroidia; o__Bacteroidales; f__Prevotellaceae; g__Prevotella; s__copri
1865	1	0	0	1	1	1	0	0	0	2	0	0	0	1	k__Bacteria; p__Firmicutes; c__Clostridia; o__Clostridiales; f__Ruminococcaceae; g__; s__
1866	0	0	1	0	0	0	1	0	0	0	0	0	1	0	k__Bacteria; p__Firmicutes; c__Clostridia; o__Clostridiales; f__Veillonellaceae; g__; s__
1867	1	0	0	0	1	0	0	5	0	0	1	5	0	0	k__Bacteria; p__Bacteroidetes; c__Bacteroidia; o__Bacteroidales; f__Prevotellaceae; g__Prevotella; s__
1868	0	4	0	0	0	0	1	0	3	1	2	0	0	0	k__Bacteria; p__Firmicutes; c__Clostridia; o__Clostridiales; f__Veillonellaceae; g__Succiniclasticum; s__
1869	0	0	0	9	0	4	0	0	2	0	0	0	10	0	k__Bacteria; p__Bacteroidetes; c__Bacteroidia; o__Bacteroidales; f__; g__; s__
187	2	41	28	15	4	8	25	6	37	7	2	1	8	7	k__Bacteria; p__TM7; c__TM7-3; o__CW040; f__F16; g__; s__
1870	1	1	14	3	3	3	1	0	2	4	1	0	1	11	k__Bacteria; p__Firmicutes; c__Clostridia; o__Clostridiales; f__Lachnospiraceae; g__; s__
1871	0	0	0	0	1	0	2	0	0	0	0	0	0	0	k__Bacteria; p__Firmicutes; c__Clostridia; o__Clostridiales; f__Ruminococcaceae; g__Ruminococcus; s__
1872	0	0	0	0	3	0	0	0	0	0	0	0	0	0	Unassigned
1873	0	3	3	0	0	0	0	0	0	0	0	0	0	0	k__Bacteria; p__Bacteroidetes; c__Bacteroidia; o__Bacteroidales; f__[Paraprevotellaceae]
1874	0	0	2	0	2	0	0	0	0	0	0	0	0	2	k__Bacteria; p__Bacteroidetes; c__Bacteroidia; o__Bacteroidales; f__S24-7; g__; s__
1875	1	5	9	3	12	5	8	1	3	12	9	0	7	0	k__Bacteria; p__Firmicutes; c__Clostridia; o__Clostridiales; f__; g__; s__
1876	0	8	0	0	1	0	10	3	0	2	0	0	1	1	k__Bacteria; p__Bacteroidetes; c__Bacteroidia; o__Bacteroidales; f__[Paraprevotellaceae]; g__CF231; s__
1877	1	0	0	0	0	0	0	4	0	0	0	1	0	0	k__Bacteria; p__Bacteroidetes; c__Bacteroidia; o__Bacteroidales; f__Prevotellaceae; g__Prevotella; s__
1878	0	1	2	0	0	0	2	0	0	0	0	0	0	2	k__Bacteria; p__Proteobacteria; c__Deltaproteobacteria; o__Desulfobacterales; f__Desulfobulbaceae; g__Desulfobulbus; s__
1879	1	0	2	1	3	0	1	4	1	0	3	0	1	2	k__Bacteria; p__Firmicutes; c__Clostridia; o__Clostridiales; f__Ruminococcaceae; g__; s__
188	114	24	20	9	7	2	8	43	5	6	3	38	11	19	k__Bacteria; p__Proteobacteria; c__Gammaproteobacteria; o__Aeromonadales; f__Succinivibrionaceae; g__; s__
1880	3	1	1	0	0	0	0	2	0	2	0	0	0	1	k__Bacteria; p__TM7; c__TM7-3; o__CW040; f__F16; g__; s__
1881	0	0	2	0	0	0	0	0	1	0	0	0	0	2	k__Bacteria; p__Bacteroidetes; c__Bacteroidia; o__Bacteroidales; f__Prevotellaceae; g__Prevotella; s__
1882	4	4	2	2	2	3	10	0	2	1	3	1	2	17	k__Bacteria; p__Firmicutes; c__Clostridia; o__Clostridiales; f__Lachnospiraceae
1883	0	0	1	1	5	0	0	0	0	0	0	0	0	1	k__Bacteria; p__Firmicutes; c__Clostridia; o__Clostridiales; f__Ruminococcaceae; g__; s__
1884	2	35	7	0	6	2	26	0	1	4	0	0	3	11	k__Bacteria; p__Firmicutes; c__Clostridia; o__Clostridiales; f__; g__; s__
1885	0	4	1	0	0	0	0	0	0	0	0	0	0	0	k__Bacteria; p__Firmicutes; c__Bacilli; o__Bacillales; f__Bacillaceae; g__Bacillus; s__
1886	0	0	1	2	3	1	4	0	0	2	0	0	1	6	k__Bacteria; p__Bacteroidetes; c__Bacteroidia; o__Bacteroidales; f__; g__; s__
1887	0	13	1	2	0	0	17	0	0	3	0	0	1	0	k__Bacteria; p__Firmicutes; c__Clostridia; o__Clostridiales; f__; g__; s__
1888	0	0	1	0	0	1	3	0	0	0	0	0	1	0	k__Bacteria; p__Firmicutes; c__Clostridia; o__Clostridiales; f__Lachnospiraceae; g__; s__
1889	1	2	1	0	1	1	1	0	0	1	0	0	0	1	k__Bacteria; p__Bacteroidetes; c__Bacteroidia; o__Bacteroidales; f__Prevotellaceae; g__Prevotella; s__
189	8	3	1	74	10	21	1	6	54	11	30	5	17	0	k__Bacteria; p__Bacteroidetes; c__Bacteroidia; o__Bacteroidales; f__Prevotellaceae; g__Prevotella; s__
1890	0	0	1	0	2	0	0	0	0	3	0	0	0	0	k__Bacteria; p__Firmicutes; c__Clostridia; o__Clostridiales; f__Ruminococcaceae; g__Ruminococcus; s__
1891	1	0	3	0	5	7	0	0	2	3	0	0	1	1	k__Bacteria; p__Bacteroidetes; c__Bacteroidia; o__Bacteroidales; f__S24-7; g__; s__
1892	0	7	18	8	6	15	10	1	2	8	1	0	9	23	k__Bacteria; p__Bacteroidetes; c__Bacteroidia; o__Bacteroidales; f__Prevotellaceae; g__Prevotella; s__
1893	0	0	0	4	1	1	1	0	0	2	0	0	1	2	k__Bacteria; p__Bacteroidetes; c__Bacteroidia; o__Bacteroidales; f__Prevotellaceae; g__Prevotella; s__
1894	5	2	1	0	0	0	0	0	0	0	0	1	3	0	k__Bacteria; p__Fibrobacteres; c__Fibrobacteria; o__Fibrobacterales; f__Fibrobacteraceae; g__Fibrobacter; s__succinogenes
1895	0	0	1	1	1	1	0	0	0	0	1	1	0	2	k__Bacteria; p__Bacteroidetes; c__Bacteroidia; o__Bacteroidales; f__Prevotellaceae; g__Prevotella; s__
1897	2	1	2	1	1	4	0	9	3	2	0	0	4	7	k__Bacteria; p__Bacteroidetes; c__Bacteroidia; o__Bacteroidales; f__[Paraprevotellaceae]; g__CF231; s__
1898	0	4	0	0	0	1	0	0	0	0	0	0	0	0	k__Bacteria; p__Bacteroidetes; c__Bacteroidia; o__Bacteroidales; f__Prevotellaceae; g__Prevotella; s__
1899	3	0	3	0	0	2	0	0	0	1	1	0	1	0	k__Bacteria; p__Bacteroidetes; c__Bacteroidia; o__Bacteroidales; f__Prevotellaceae; g__Prevotella; s__
19	181	176	167	90	90	149	130	4	142	51	61	45	70	177	k__Bacteria; p__Firmicutes; c__Clostridia; o__Clostridiales; f__; g__; s__
190	0	19	58	0	34	6	3	0	0	40	0	0	9	73	k__Bacteria; p__WPS-2; c__; o__; f__; g__; s__
1900	1	6	7	7	8	8	10	4	5	12	11	2	3	9	k__Bacteria; p__Synergistetes; c__Synergistia; o__Synergistales; f__Dethiosulfovibrionaceae; g__Pyramidobacter; s__
1901	6	0	1	1	0	0	0	0	0	0	0	0	0	2	k__Bacteria; p__Bacteroidetes; c__Bacteroidia; o__Bacteroidales; f__Prevotellaceae; g__Prevotella; s__
1902	0	0	0	0	1	2	3	5	0	0	0	1	3	0	k__Bacteria; p__Bacteroidetes; c__Bacteroidia; o__Bacteroidales; f__Prevotellaceae; g__Prevotella; s__
1903	1	0	0	0	0	1	1	0	0	0	0	0	0	0	k__Bacteria; p__Firmicutes; c__Erysipelotrichi; o__Erysipelotrichales; f__Erysipelotrichaceae; g__RFN20; s__
1904	0	0	1	0	0	2	1	0	0	1	0	0	0	6	k__Bacteria; p__Firmicutes; c__Clostridia; o__Clostridiales; f__Ruminococcaceae; g__Ruminococcus; s__
1905	0	0	0	6	0	0	0	0	1	1	0	1	0	0	k__Bacteria; p__Bacteroidetes; c__Bacteroidia; o__Bacteroidales; f__Prevotellaceae; g__Prevotella; s__
1906	1	2	0	1	0	0	0	0	0	0	0	0	0	0	k__Bacteria; p__Firmicutes; c__Clostridia; o__Clostridiales; f__Clostridiaceae; g__; s__
1907	0	0	0	0	0	5	4	0	0	0	0	1	5	0	k__Bacteria; p__Bacteroidetes; c__Bacteroidia; o__Bacteroidales; f__Prevotellaceae; g__Prevotella; s__
1908	4	12	4	37	8	9	8	3	50	10	8	12	8	4	k__Bacteria; p__Bacteroidetes; c__Bacteroidia; o__Bacteroidales; f__Prevotellaceae; g__Prevotella; s__
1909	0	0	0	0	2	0	0	0	0	1	0	1	0	0	k__Bacteria; p__Verrucomicrobia; c__Verruco-5; o__WCHB1-41; f__WCHB1-25; g__; s__
191	10	77	7	5	8	4	18	4	3	5	0	2	4	14	k__Bacteria; p__Bacteroidetes; c__Bacteroidia; o__Bacteroidales; f__[Paraprevotellaceae]; g__; s__
1910	0	0	1	0	0	0	2	0	0	0	0	0	0	0	k__Bacteria; p__Proteobacteria; c__Alphaproteobacteria; o__RF32; f__; g__; s__
1911	0	0	0	0	0	1	3	0	0	0	0	0	0	0	k__Bacteria; p__Bacteroidetes; c__Bacteroidia; o__Bacteroidales; f__Prevotellaceae; g__Prevotella; s__
1912	0	4	0	1	3	4	2	0	1	1	0	0	0	0	k__Bacteria; p__Firmicutes; c__Clostridia; o__Clostridiales; f__Ruminococcaceae; g__; s__
1913	2	0	1	0	1	2	1	0	1	9	0	0	2	3	k__Bacteria; p__Firmicutes; c__Clostridia; o__Clostridiales; f__; g__; s__
1914	0	0	0	0	0	0	0	0	0	0	0	0	3	0	k__Bacteria; p__Bacteroidetes; c__Bacteroidia; o__Bacteroidales; f__Prevotellaceae; g__Prevotella; s__
1915	0	0	0	0	0	0	0	0	6	0	0	0	0	0	k__Bacteria; p__Firmicutes; c__Clostridia; o__Clostridiales; f__; g__; s__
1916	0	6	10	16	6	13	6	3	6	3	0	0	4	15	k__Bacteria; p__Bacteroidetes; c__Bacteroidia; o__Bacteroidales; f__Prevotellaceae; g__Prevotella; s__
1917	0	0	0	0	1	0	2	4	0	0	3	5	0	0	k__Bacteria; p__Bacteroidetes; c__Bacteroidia; o__Bacteroidales; f__Prevotellaceae; g__Prevotella; s__
1918	1	0	1	2	1	0	0	0	1	1	1	0	0	1	k__Bacteria; p__Bacteroidetes; c__Bacteroidia; o__Bacteroidales; f__Prevotellaceae; g__Prevotella; s__
1919	0	0	0	0	1	0	0	0	0	0	0	3	2	0	k__Bacteria; p__Firmicutes; c__Erysipelotrichi; o__Erysipelotrichales; f__Erysipelotrichaceae; g__RFN20; s__
192	0	199	13	0	0	6	67	0	0	3	0	0	13	2	k__Bacteria; p__Bacteroidetes; c__Bacteroidia; o__Bacteroidales; f__; g__; s__
1920	0	0	0	0	0	0	0	0	0	2	0	0	1	0	k__Bacteria; p__Spirochaetes; c__Spirochaetes; o__Spirochaetales; f__Spirochaetaceae; g__Treponema; s__
1921	0	2	0	0	0	0	4	0	1	0	0	1	2	3	k__Bacteria; p__Firmicutes; c__Clostridia; o__Clostridiales; f__Veillonellaceae; g__Anaerovibrio; s__
1922	0	0	0	0	0	1	0	0	0	2	0	0	0	0	k__Bacteria; p__Firmicutes; c__Clostridia; o__Clostridiales; f__Clostridiaceae; g__Clostridium; s__
1923	0	0	0	0	1	0	0	0	0	4	0	0	0	1	k__Bacteria; p__Bacteroidetes; c__Bacteroidia; o__Bacteroidales; f__BS11; g__; s__
1924	0	9	3	0	0	0	0	0	0	0	1	0	1	3	k__Bacteria; p__Bacteroidetes; c__Bacteroidia; o__Bacteroidales; f__BS11; g__; s__
1925	0	1	0	0	0	4	0	0	0	1	0	0	0	0	Unassigned
1926	3	0	0	0	1	0	0	0	0	0	0	0	0	0	k__Bacteria; p__Bacteroidetes; c__Bacteroidia; o__Bacteroidales; f__Prevotellaceae; g__Prevotella; s__
1927	3	0	0	0	0	0	0	0	0	0	0	0	0	0	k__Bacteria; p__Firmicutes; c__Clostridia; o__Clostridiales; f__Ruminococcaceae; g__; s__
1928	0	0	0	0	1	0	0	0	0	1	1	0	1	2	k__Bacteria; p__Firmicutes; c__Clostridia; o__Clostridiales; f__; g__; s__
1929	0	0	0	0	0	0	0	0	0	2	1	0	0	0	k__Bacteria; p__Firmicutes; c__Clostridia; o__Clostridiales; f__; g__; s__
193	17	37	29	5	20	11	18	10	7	19	4	1	11	24	k__Bacteria; p__Firmicutes; c__Clostridia; o__Clostridiales; f__Veillonellaceae; g__; s__
1931	0	0	0	0	6	0	1	0	0	4	0	0	0	0	k__Bacteria; p__Bacteroidetes; c__Bacteroidia; o__Bacteroidales; f__Prevotellaceae; g__Prevotella; s__
1932	0	1	0	0	0	0	2	0	0	0	0	0	0	0	k__Bacteria; p__Spirochaetes; c__Spirochaetes; o__Spirochaetales; f__Spirochaetaceae; g__Treponema; s__
1933	0	3	0	5	0	0	2	0	1	0	0	0	0	0	k__Bacteria; p__Bacteroidetes; c__Bacteroidia; o__Bacteroidales; f__; g__; s__
1934	0	0	0	0	0	0	0	0	0	0	0	1	2	0	k__Bacteria; p__Proteobacteria; c__Alphaproteobacteria; o__Caulobacterales; f__Caulobacteraceae; g__; s__
1935	0	0	0	0	0	0	0	0	0	0	0	0	0	3	k__Bacteria; p__Spirochaetes; c__Spirochaetes; o__Sphaerochaetales; f__Sphaerochaetaceae; g__Sphaerochaeta; s__
1936	1	1	1	0	0	1	3	0	2	2	0	0	0	2	k__Bacteria; p__TM7; c__TM7-3; o__CW040; f__F16; g__; s__
1937	0	0	0	0	0	0	0	0	0	3	1	0	0	0	k__Bacteria; p__Firmicutes; c__Clostridia; o__Clostridiales; f__Ruminococcaceae; g__; s__
1938	2	0	0	0	0	1	0	0	0	0	1	1	0	0	Unassigned
1939	1	1	1	0	0	0	0	5	0	2	0	0	2	1	k__Bacteria; p__Bacteroidetes; c__Bacteroidia; o__Bacteroidales; f__Prevotellaceae; g__Prevotella; s__
194	42	17	17	14	18	21	6	10	7	8	17	17	5	7	k__Bacteria; p__Firmicutes; c__Clostridia; o__Clostridiales; f__Ruminococcaceae; g__; s__
1940	6	0	1	0	0	0	0	0	0	0	0	0	0	0	k__Bacteria; p__Firmicutes; c__Clostridia; o__Clostridiales; f__Ruminococcaceae; g__; s__
1941	0	0	0	0	0	0	0	0	0	0	0	0	3	0	k__Bacteria; p__Bacteroidetes; c__Bacteroidia; o__Bacteroidales; f__Prevotellaceae; g__Prevotella; s__
1942	0	1	1	0	2	0	0	0	0	3	0	0	0	5	k__Bacteria; p__Bacteroidetes; c__Bacteroidia; o__Bacteroidales; f__BS11; g__; s__
1943	0	0	0	0	1	1	0	0	0	0	0	6	0	0	k__Bacteria; p__Bacteroidetes; c__Bacteroidia; o__Bacteroidales; f__Prevotellaceae; g__Prevotella; s__
1944	0	0	0	0	1	0	0	14	0	0	0	1	0	0	k__Bacteria; p__Bacteroidetes; c__Bacteroidia; o__Bacteroidales; f__Prevotellaceae; g__Prevotella; s__
1945	0	0	0	4	1	1	2	0	0	0	0	0	2	0	k__Bacteria; p__Bacteroidetes; c__Bacteroidia; o__Bacteroidales; f__BS11; g__; s__
1946	1	5	0	0	0	5	0	0	2	2	0	1	0	2	k__Bacteria; p__Firmicutes; c__Clostridia; o__Clostridiales; f__[Mogibacteriaceae]; g__; s__
1947	0	0	0	0	3	0	0	0	0	0	0	0	0	0	k__Bacteria; p__Bacteroidetes; c__Bacteroidia; o__Bacteroidales; f__Prevotellaceae; g__Prevotella; s__
1948	0	3	0	0	0	0	0	0	0	0	0	0	0	0	k__Bacteria; p__Firmicutes; c__Clostridia; o__Clostridiales; f__Veillonellaceae; g__Succiniclasticum; s__
1949	3	6	6	1	1	2	5	3	2	1	0	1	3	2	k__Bacteria; p__Firmicutes; c__Clostridia; o__Clostridiales; f__Veillonellaceae; g__; s__
195	1	126	37	4	4	1	30	0	1	2	0	0	0	6	k__Bacteria; p__Bacteroidetes; c__Bacteroidia; o__Bacteroidales; f__; g__; s__
1950	0	5	1	0	0	0	2	0	2	0	0	0	0	3	k__Bacteria; p__Firmicutes; c__Clostridia; o__Clostridiales; f__Lachnospiraceae; g__Butyrivibrio; s__
1951	9	6	1	4	5	6	9	8	9	5	8	10	20	0	k__Bacteria; p__Bacteroidetes; c__Bacteroidia; o__Bacteroidales; f__Prevotellaceae; g__Prevotella; s__
1952	0	1	1	4	1	1	2	0	1	2	0	0	0	3	k__Bacteria; p__Firmicutes; c__Clostridia; o__Clostridiales; f__Ruminococcaceae
1953	0	2	1	0	0	0	0	0	0	0	0	0	0	0	k__Bacteria; p__Firmicutes; c__Erysipelotrichi; o__Erysipelotrichales; f__Erysipelotrichaceae; g__RFN20; s__
1954	8	9	5	4	3	4	7	0	3	4	0	4	2	12	k__Bacteria; p__Firmicutes; c__Clostridia; o__Clostridiales; f__Lachnospiraceae; g__; s__
1955	0	0	0	0	0	0	0	0	0	0	0	3	0	0	Unassigned
1956	0	0	2	0	2	0	0	0	0	1	0	0	4	1	Unassigned
1957	1	0	0	0	0	1	0	3	0	0	5	0	3	1	k__Bacteria; p__Bacteroidetes; c__Bacteroidia; o__Bacteroidales; f__Prevotellaceae; g__Prevotella; s__
1958	0	2	0	0	0	0	5	0	0	0	0	0	0	0	k__Bacteria; p__Bacteroidetes; c__Bacteroidia; o__Bacteroidales; f__S24-7; g__; s__
1959	2	0	0	1	2	1	0	0	0	0	0	0	2	0	k__Bacteria; p__Bacteroidetes; c__Bacteroidia; o__Bacteroidales; f__Bacteroidaceae; g__BF311; s__
196	49	15	8	48	5	37	3	7	12	11	13	16	23	28	k__Bacteria; p__Bacteroidetes; c__Bacteroidia; o__Bacteroidales; f__Prevotellaceae; g__Prevotella; s__
1960	2	0	0	0	0	1	0	0	0	0	0	0	0	0	Unassigned
1961	0	0	0	0	2	0	3	0	3	1	2	0	1	0	k__Bacteria; p__Firmicutes; c__Clostridia; o__Clostridiales; f__Lachnospiraceae; g__; s__
1962	0	7	2	0	2	0	5	1	0	1	0	0	1	1	k__Bacteria; p__Firmicutes; c__Clostridia; o__Clostridiales; f__Lachnospiraceae; g__; s__
1963	17	19	8	17	7	33	31	4	21	10	10	6	21	11	k__Bacteria; p__Bacteroidetes; c__Bacteroidia; o__Bacteroidales; f__Prevotellaceae; g__Prevotella; s__
1964	0	0	0	0	3	0	0	3	0	0	0	0	0	0	k__Bacteria; p__Firmicutes; c__Clostridia; o__Clostridiales; f__Ruminococcaceae; g__; s__
1965	14	1	0	0	5	0	0	0	2	2	0	0	0	0	k__Bacteria; p__Firmicutes; c__Clostridia; o__Clostridiales; f__; g__; s__
1966	1	3	1	8	11	3	2	0	0	4	3	0	0	3	k__Bacteria; p__Bacteroidetes; c__Bacteroidia; o__Bacteroidales; f__S24-7; g__; s__
1967	0	1	0	0	0	0	0	3	0	0	2	0	0	1	k__Bacteria; p__Firmicutes; c__Clostridia; o__Clostridiales; f__[Mogibacteriaceae]; g__; s__
1968	4	0	1	0	0	0	0	0	0	0	0	0	0	1	k__Bacteria; p__Bacteroidetes; c__Bacteroidia; o__Bacteroidales; f__; g__; s__
1969	0	0	0	0	0	1	0	0	0	0	0	0	0	2	k__Bacteria; p__Bacteroidetes; c__Bacteroidia; o__Bacteroidales; f__; g__; s__
197	12	30	33	5	17	12	4	12	8	15	2	5	8	42	k__Bacteria; p__Bacteroidetes; c__Bacteroidia; o__Bacteroidales; f__; g__; s__
1970	2	1	9	2	2	0	3	1	3	1	0	1	2	7	k__Bacteria; p__Bacteroidetes; c__Bacteroidia; o__Bacteroidales; f__Prevotellaceae; g__Prevotella; s__
1971	0	0	0	0	3	0	1	0	0	0	0	1	1	0	k__Bacteria; p__Firmicutes; c__Bacilli; o__Bacillales; f__Planococcaceae; g__; s__
1972	2	4	4	2	4	1	2	0	2	1	2	0	1	5	k__Bacteria; p__Firmicutes; c__Clostridia; o__Clostridiales; f__Veillonellaceae; g__Succiniclasticum; s__
1973	0	0	0	0	2	0	0	0	1	0	0	0	0	0	k__Bacteria; p__Spirochaetes; c__Spirochaetes; o__Sphaerochaetales; f__Sphaerochaetaceae; g__Sphaerochaeta; s__
1974	4	12	8	1	4	2	4	3	2	2	9	4	2	4	k__Bacteria; p__Bacteroidetes; c__Bacteroidia; o__Bacteroidales; f__Prevotellaceae; g__Prevotella; s__
1975	0	1	0	2	1	2	4	0	0	1	0	0	10	0	k__Bacteria; p__Bacteroidetes; c__Bacteroidia; o__Bacteroidales; f__Prevotellaceae; g__Prevotella; s__copri
1976	0	0	0	0	0	7	0	0	0	0	0	0	1	0	k__Bacteria; p__Firmicutes; c__Clostridia; o__Clostridiales; f__Ruminococcaceae; g__Ruminococcus; s__
1977	1	0	4	0	6	2	1	1	0	7	2	1	4	2	k__Bacteria; p__Bacteroidetes; c__Bacteroidia; o__Bacteroidales; f__Prevotellaceae; g__Prevotella; s__
1978	1	2	1	1	22	0	2	1	0	5	5	0	0	0	k__Bacteria; p__Fibrobacteres; c__Fibrobacteria; o__Fibrobacterales; f__Fibrobacteraceae; g__Fibrobacter; s__succinogenes
1979	0	7	3	8	2	0	7	0	4	2	0	1	6	4	k__Bacteria; p__Firmicutes; c__Clostridia; o__Clostridiales; f__Veillonellaceae; g__Selenomonas; s__ruminantium
198	0	77	16	19	3	3	28	0	18	6	0	0	3	27	k__Bacteria; p__Bacteroidetes; c__Bacteroidia; o__Bacteroidales; f__; g__; s__
1980	0	0	0	8	0	5	0	1	0	0	1	0	0	0	k__Bacteria; p__Firmicutes; c__Clostridia; o__Clostridiales; f__Lachnospiraceae; g__Blautia; s__
1981	0	0	0	0	0	2	0	0	0	0	0	0	1	1	Unassigned
1983	2	3	0	7	1	6	1	0	4	1	1	2	5	0	k__Bacteria; p__Bacteroidetes; c__Bacteroidia; o__Bacteroidales; f__Prevotellaceae; g__Prevotella; s__
1984	0	0	1	0	0	0	2	0	0	0	1	0	0	1	k__Bacteria; p__Bacteroidetes; c__Bacteroidia; o__Bacteroidales; f__[Paraprevotellaceae]
1985	13	0	0	0	0	5	0	2	0	2	1	0	2	0	k__Bacteria; p__Bacteroidetes; c__Bacteroidia; o__Bacteroidales; f__Prevotellaceae; g__Prevotella; s__
1986	3	0	0	0	0	0	0	0	6	0	0	0	1	3	k__Bacteria; p__Firmicutes; c__Clostridia; o__Clostridiales; f__; g__; s__
1987	0	1	0	0	0	3	0	0	0	0	0	0	1	1	k__Bacteria; p__Firmicutes; c__Clostridia; o__Clostridiales; f__Lachnospiraceae; g__Anaerostipes; s__
1988	3	0	2	3	2	0	0	0	2	2	0	1	1	3	k__Bacteria; p__Bacteroidetes; c__Bacteroidia; o__Bacteroidales; f__Prevotellaceae; g__Prevotella; s__
1989	0	0	1	0	0	5	0	0	0	0	0	0	0	1	k__Bacteria; p__Firmicutes; c__Erysipelotrichi; o__Erysipelotrichales; f__Erysipelotrichaceae; g__; s__
199	7	10	15	8	38	1	3	2	23	34	71	0	7	6	k__Bacteria; p__Firmicutes; c__Clostridia; o__Clostridiales; f__; g__; s__
1990	0	4	0	0	0	0	0	0	0	0	0	0	1	0	k__Bacteria; p__Bacteroidetes; c__Bacteroidia; o__Bacteroidales; f__; g__; s__
1991	0	0	0	0	0	0	0	0	0	0	0	0	3	1	k__Bacteria; p__Firmicutes; c__Erysipelotrichi; o__Erysipelotrichales; f__Erysipelotrichaceae; g__RFN20; s__
1992	0	0	0	0	3	0	0	0	0	0	0	0	0	0	k__Bacteria; p__Spirochaetes; c__Spirochaetes; o__Spirochaetales; f__Spirochaetaceae; g__Treponema; s__
1993	0	3	0	1	0	0	3	2	7	4	0	3	1	3	k__Bacteria; p__Bacteroidetes; c__Bacteroidia; o__Bacteroidales; f__Prevotellaceae; g__Prevotella; s__
1994	3	0	0	0	0	0	0	0	0	0	0	0	0	0	k__Bacteria; p__Bacteroidetes; c__Bacteroidia; o__Bacteroidales; f__[Paraprevotellaceae]; g__YRC22; s__
1995	1	0	0	0	1	0	2	0	0	1	1	0	0	0	k__Bacteria; p__Firmicutes; c__Clostridia; o__Clostridiales; f__; g__; s__
1996	0	0	0	2	0	0	0	1	13	0	0	0	0	0	k__Bacteria; p__Bacteroidetes; c__Bacteroidia; o__Bacteroidales; f__Prevotellaceae; g__Prevotella; s__nigrescens
1997	0	0	0	0	0	0	0	0	1	0	3	0	0	2	k__Bacteria; p__Firmicutes; c__Clostridia; o__Clostridiales; f__Veillonellaceae; g__Succiniclasticum; s__
1998	1	1	3	0	2	1	0	0	3	0	0	1	1	0	k__Bacteria; p__Firmicutes; c__Clostridia; o__Clostridiales; f__Lachnospiraceae; g__; s__
1999	2	4	0	1	1	1	1	2	0	0	0	0	0	3	Unassigned
2	963	746	1046	1286	506	922	433	660	1543	815	668	614	410	1590	k__Bacteria; p__Firmicutes; c__Clostridia; o__Clostridiales; f__Veillonellaceae; g__Succiniclasticum; s__
20	33	403	177	110	154	94	486	10	176	132	34	20	145	140	k__Bacteria; p__Firmicutes; c__Clostridia; o__Clostridiales; f__Lachnospiraceae; g__; s__
200	32	47	3	39	27	43	16	14	24	41	23	14	9	37	k__Bacteria; p__Firmicutes; c__Clostridia; o__Clostridiales; f__Ruminococcaceae
2000	0	0	0	0	1	0	0	0	2	0	0	0	0	0	Unassigned
2001	0	0	0	0	1	0	0	0	0	2	0	0	0	0	k__Bacteria; p__Tenericutes; c__Mollicutes; o__RF39; f__; g__; s__
2002	0	2	0	0	0	0	1	0	0	0	0	0	0	0	k__Bacteria; p__Bacteroidetes; c__Bacteroidia; o__Bacteroidales; f__; g__; s__
2003	0	2	3	1	1	0	0	0	1	1	0	0	0	1	k__Bacteria; p__Spirochaetes; c__Spirochaetes; o__Spirochaetales; f__Spirochaetaceae; g__Treponema; s__
2005	25	0	7	20	1	2	0	0	33	0	12	0	2	11	k__Bacteria; p__Bacteroidetes; c__Bacteroidia; o__Bacteroidales; f__S24-7; g__; s__
2006	1	4	0	0	1	0	0	0	0	1	0	0	0	0	k__Bacteria; p__Tenericutes; c__Mollicutes; o__RF39; f__; g__; s__
2007	1	1	1	0	2	0	2	0	1	0	1	0	0	0	k__Bacteria; p__Firmicutes; c__Clostridia; o__Clostridiales; f__Lachnospiraceae
2008	0	0	0	0	0	3	0	0	0	0	0	0	0	0	k__Bacteria; p__Firmicutes; c__Clostridia; o__Clostridiales; f__; g__; s__
2009	1	3	0	0	1	0	1	3	0	1	0	0	0	1	k__Bacteria; p__Bacteroidetes; c__Bacteroidia; o__Bacteroidales; f__; g__; s__
201	0	20	7	15	9	158	5	1	7	0	0	0	80	11	k__Bacteria; p__Bacteroidetes; c__Bacteroidia; o__Bacteroidales; f__BS11; g__; s__
2010	0	3	0	0	0	0	0	0	0	0	0	0	0	0	k__Bacteria; p__Bacteroidetes; c__Bacteroidia; o__Bacteroidales; f__RF16; g__; s__
2011	1	0	1	0	0	0	0	0	0	1	0	0	0	1	Unassigned
2012	1	0	1	1	3	0	0	0	2	0	0	0	0	0	k__Bacteria; p__Firmicutes; c__Clostridia; o__Clostridiales; f__; g__; s__
2013	0	1	1	0	1	0	0	0	0	0	0	0	0	1	k__Bacteria; p__Firmicutes; c__Clostridia; o__Clostridiales; f__Lachnospiraceae; g__Butyrivibrio; s__
2014	0	0	0	2	0	0	0	0	0	1	0	0	0	0	Unassigned
2015	0	1	0	1	0	0	0	0	1	0	0	0	0	0	k__Bacteria; p__Actinobacteria; c__Actinobacteria; o__Actinomycetales; f__Microbacteriaceae; g__Curtobacterium; s__
2016	0	0	2	1	2	0	5	0	0	0	3	0	1	1	k__Bacteria; p__Bacteroidetes; c__Bacteroidia; o__Bacteroidales; f__Prevotellaceae; g__Prevotella; s__
2017	0	2	3	1	1	2	1	0	0	0	0	0	0	5	k__Bacteria; p__Bacteroidetes; c__Bacteroidia; o__Bacteroidales; f__[Paraprevotellaceae]; g__; s__
2018	0	0	0	10	0	0	0	0	7	0	0	0	0	0	k__Bacteria; p__Bacteroidetes; c__Bacteroidia; o__Bacteroidales; f__p-2534-18B5; g__; s__
2019	0	0	0	2	0	3	0	7	0	1	5	1	0	0	k__Bacteria; p__Bacteroidetes; c__Bacteroidia; o__Bacteroidales; f__Prevotellaceae; g__Prevotella; s__
202	38	87	56	15	29	13	77	5	5	15	13	15	19	17	k__Bacteria; p__Bacteroidetes; c__Bacteroidia; o__Bacteroidales; f__Prevotellaceae; g__Prevotella; s__
2020	4	0	3	1	3	6	0	0	3	0	1	8	1	3	k__Bacteria; p__Bacteroidetes; c__Bacteroidia; o__Bacteroidales; f__Prevotellaceae; g__Prevotella; s__
2022	0	0	0	3	0	0	0	1	1	0	0	0	0	0	k__Bacteria; p__Bacteroidetes; c__Bacteroidia; o__Bacteroidales; f__Prevotellaceae; g__Prevotella; s__
2023	0	0	2	0	0	0	0	1	0	1	0	0	0	2	k__Bacteria; p__Firmicutes; c__Clostridia; o__Clostridiales; f__; g__; s__
2024	2	3	0	5	10	4	3	0	4	1	1	2	7	1	k__Bacteria; p__Bacteroidetes; c__Bacteroidia; o__Bacteroidales; f__Prevotellaceae; g__Prevotella; s__
2025	0	2	0	0	0	0	2	0	2	0	0	0	0	0	k__Bacteria; p__Firmicutes; c__Clostridia; o__Clostridiales; f__Ruminococcaceae; g__; s__
2026	0	2	0	0	1	1	1	1	1	0	1	2	2	0	k__Bacteria; p__Firmicutes; c__Clostridia; o__Clostridiales; f__Veillonellaceae; g__Selenomonas; s__ruminantium
2027	1	0	0	2	0	0	0	0	0	0	0	0	0	0	k__Bacteria; p__Firmicutes; c__Clostridia; o__Clostridiales; f__Lachnospiraceae; g__; s__
2028	0	0	0	0	0	0	1	0	1	1	0	0	1	0	k__Bacteria; p__Tenericutes; c__Mollicutes; o__RF39; f__; g__; s__
2029	8	37	25	3	34	24	22	1	19	14	3	3	21	9	k__Bacteria; p__Firmicutes; c__Clostridia; o__Clostridiales; f__; g__; s__
203	55	11	5	11	27	8	13	59	16	26	14	8	7	7	k__Bacteria; p__Bacteroidetes; c__Bacteroidia; o__Bacteroidales; f__Prevotellaceae; g__Prevotella; s__
2030	0	2	0	0	1	0	0	0	0	1	0	0	0	1	k__Bacteria; p__Firmicutes; c__Clostridia; o__Clostridiales
2031	1	0	2	1	3	1	0	0	2	1	1	0	4	0	k__Bacteria; p__Firmicutes; c__Clostridia; o__Clostridiales; f__; g__; s__
2032	5	3	0	0	2	0	0	0	0	2	0	0	0	1	k__Bacteria; p__Firmicutes; c__Clostridia; o__Clostridiales; f__; g__; s__
2033	0	2	0	0	0	0	0	0	0	0	0	0	0	5	Unassigned
2034	0	0	2	0	0	0	0	1	0	1	0	0	1	0	k__Bacteria; p__Firmicutes; c__Erysipelotrichi; o__Erysipelotrichales; f__Erysipelotrichaceae; g__RFN20; s__
2035	1	0	1	0	4	1	0	0	0	0	0	0	0	0	k__Bacteria; p__Firmicutes; c__Clostridia; o__Clostridiales; f__; g__; s__
2036	0	1	0	0	0	3	0	0	0	0	3	0	0	0	k__Bacteria; p__Bacteroidetes; c__Bacteroidia; o__Bacteroidales; f__[Paraprevotellaceae]; g__CF231; s__
2037	0	0	0	0	3	0	0	0	0	0	0	0	0	0	k__Bacteria; p__Bacteroidetes; c__Bacteroidia; o__Bacteroidales; f__; g__; s__
2038	0	0	1	0	0	0	0	0	0	2	1	0	2	3	k__Bacteria; p__Bacteroidetes; c__Bacteroidia; o__Bacteroidales; f__RF16; g__; s__
2039	0	4	0	0	0	1	0	0	2	1	0	0	0	0	k__Bacteria; p__Firmicutes; c__Clostridia; o__Clostridiales; f__Ruminococcaceae; g__; s__
204	15	11	35	22	9	53	14	7	9	20	29	16	7	73	k__Bacteria; p__Firmicutes; c__Clostridia; o__Clostridiales; f__Ruminococcaceae; g__Ruminococcus; s__
2040	0	0	1	1	1	0	0	0	0	0	1	0	7	0	k__Bacteria; p__Firmicutes; c__Erysipelotrichi; o__Erysipelotrichales; f__Erysipelotrichaceae; g__RFN20; s__
2041	1	0	0	0	1	0	0	1	5	3	0	0	0	6	k__Bacteria; p__Firmicutes; c__Clostridia; o__Clostridiales; f__Veillonellaceae; g__Succiniclasticum; s__
2042	0	9	2	2	3	3	5	0	1	1	0	0	3	2	k__Bacteria; p__Firmicutes; c__Clostridia; o__Clostridiales; f__Lachnospiraceae; g__Butyrivibrio; s__
2043	5	1	1	2	0	3	1	8	6	1	2	4	1	0	k__Bacteria; p__Bacteroidetes; c__Bacteroidia; o__Bacteroidales; f__Prevotellaceae; g__Prevotella; s__
2044	0	0	1	0	2	0	5	0	0	0	0	0	0	0	k__Bacteria; p__Firmicutes; c__Clostridia; o__Clostridiales; f__; g__; s__
2045	7	6	1	20	3	66	2	20	13	1	0	1	323	3	k__Bacteria; p__Bacteroidetes; c__Bacteroidia; o__Bacteroidales; f__; g__; s__
2046	0	1	1	0	1	0	0	1	3	0	0	0	0	1	k__Bacteria; p__Firmicutes; c__Clostridia; o__Clostridiales; f__; g__; s__
2047	0	1	0	0	4	1	0	0	0	0	0	0	0	0	k__Bacteria; p__Verrucomicrobia; c__Verruco-5; o__WCHB1-41; f__RFP12; g__; s__
2048	1	1	1	2	0	3	0	2	2	1	2	1	0	3	k__Bacteria; p__Firmicutes; c__Clostridia; o__Clostridiales
2049	0	3	0	0	1	0	0	0	0	0	0	0	0	1	k__Bacteria; p__Firmicutes; c__Clostridia; o__Clostridiales; f__Ruminococcaceae; g__; s__
205	8	36	12	20	4	1	37	11	9	0	17	56	21	5	k__Bacteria; p__Bacteroidetes; c__Bacteroidia; o__Bacteroidales; f__[Paraprevotellaceae]
2050	0	0	0	0	0	0	0	0	3	0	0	0	0	0	k__Bacteria; p__Bacteroidetes; c__Bacteroidia; o__Bacteroidales; f__Prevotellaceae; g__Prevotella; s__
2051	1	0	4	0	1	0	0	0	1	0	1	0	0	12	k__Bacteria; p__Bacteroidetes; c__Bacteroidia; o__Bacteroidales; f__S24-7; g__; s__
2052	0	0	0	0	1	0	0	0	0	0	1	0	3	0	k__Bacteria; p__Bacteroidetes; c__Bacteroidia; o__Bacteroidales; f__; g__; s__
2053	0	0	1	0	0	0	0	1	1	2	0	0	1	0	k__Bacteria; p__Bacteroidetes; c__Bacteroidia; o__Bacteroidales; f__RF16; g__; s__
2054	0	1	0	0	0	0	2	0	0	0	0	0	4	0	k__Bacteria; p__Bacteroidetes; c__Bacteroidia; o__Bacteroidales; f__Prevotellaceae; g__Prevotella; s__
2055	0	0	1	0	0	1	1	1	0	0	1	0	0	2	k__Bacteria; p__Bacteroidetes; c__Bacteroidia; o__Bacteroidales; f__Prevotellaceae; g__Prevotella; s__
2056	6	10	4	6	4	6	11	3	6	5	5	13	10	2	k__Bacteria; p__Bacteroidetes; c__Bacteroidia; o__Bacteroidales; f__Prevotellaceae; g__Prevotella; s__
2058	4	0	18	1	5	4	6	0	2	5	1	0	8	10	k__Bacteria; p__TM7; c__TM7-3; o__CW040; f__F16; g__; s__
2059	0	0	0	1	0	1	0	1	0	2	1	0	0	4	k__Bacteria; p__Firmicutes; c__Clostridia; o__Clostridiales; f__Ruminococcaceae; g__Ruminococcus; s__
206	5	15	49	0	42	6	4	4	0	16	4	4	16	30	k__Bacteria; p__Firmicutes; c__Clostridia; o__Clostridiales; f__Ruminococcaceae; g__; s__
2060	0	6	0	0	0	0	1	0	0	0	0	0	0	0	k__Bacteria; p__Proteobacteria; c__Gammaproteobacteria; o__Pseudomonadales; f__Moraxellaceae; g__Acinetobacter; s__lwoffii
2061	0	0	1	0	0	0	0	0	4	2	0	0	0	1	k__Bacteria; p__Tenericutes; c__Mollicutes; o__RF39; f__; g__; s__
2062	19	42	26	3	39	12	23	3	15	17	8	5	16	16	k__Bacteria; p__Firmicutes; c__Clostridia; o__Clostridiales; f__Lachnospiraceae
2063	0	1	0	1	1	1	0	0	0	3	0	0	0	2	k__Bacteria; p__Bacteroidetes; c__Bacteroidia; o__Bacteroidales; f__Prevotellaceae; g__Prevotella; s__
2064	0	1	0	2	1	4	0	0	0	1	0	0	0	1	k__Bacteria; p__Firmicutes; c__Clostridia; o__Clostridiales; f__Ruminococcaceae; g__; s__
2065	0	0	0	0	0	1	0	0	0	0	0	0	0	7	k__Bacteria; p__Firmicutes; c__Clostridia; o__Clostridiales; f__Ruminococcaceae; g__; s__
2066	0	0	0	0	0	0	0	1	2	0	0	1	0	0	k__Bacteria; p__Bacteroidetes; c__Bacteroidia; o__Bacteroidales; f__Prevotellaceae; g__Prevotella; s__
2067	2	5	3	1	0	3	3	2	3	0	150	5	3	4	k__Bacteria; p__Bacteroidetes; c__Bacteroidia; o__Bacteroidales; f__Prevotellaceae; g__Prevotella; s__
2068	0	1	2	0	0	0	0	0	0	0	0	0	2	2	k__Bacteria; p__Bacteroidetes; c__Bacteroidia; o__Bacteroidales; f__Prevotellaceae; g__Prevotella; s__
2069	1	3	0	1	0	0	0	0	0	2	0	1	0	0	k__Bacteria; p__Proteobacteria; c__Deltaproteobacteria; o__Desulfovibrionales; f__Desulfovibrionaceae; g__Desulfovibrio; s__
207	6	25	18	56	10	13	19	5	23	5	9	8	20	9	k__Bacteria; p__Firmicutes; c__Clostridia; o__Clostridiales; f__Veillonellaceae; g__Selenomonas; s__
2070	0	0	0	0	0	0	0	0	3	0	0	0	0	0	k__Bacteria; p__Firmicutes; c__Clostridia; o__Clostridiales; f__; g__; s__
2071	1	1	0	0	0	0	0	0	0	0	0	1	0	0	k__Bacteria; p__Bacteroidetes; c__Bacteroidia; o__Bacteroidales; f__RF16; g__; s__
2072	0	5	1	0	0	0	1	0	0	0	0	0	0	0	Unassigned
2073	2	9	2	3	5	6	3	2	0	0	8	4	22	1	k__Bacteria; p__Bacteroidetes; c__Bacteroidia; o__Bacteroidales; f__[Paraprevotellaceae]; g__CF231; s__
2074	1	2	0	1	0	2	4	9	3	3	3	1	1	2	k__Bacteria; p__Bacteroidetes; c__Bacteroidia; o__Bacteroidales; f__Prevotellaceae; g__Prevotella; s__
2075	0	0	0	1	0	0	0	0	3	0	0	0	0	0	k__Bacteria; p__Firmicutes; c__Clostridia; o__Clostridiales; f__Ruminococcaceae; g__; s__
2076	8	1	1	7	0	2	1	1	10	1	2	7	3	4	k__Bacteria; p__Bacteroidetes; c__Bacteroidia; o__Bacteroidales; f__Prevotellaceae; g__Prevotella; s__
2077	0	0	3	1	0	0	0	0	0	0	0	0	0	0	k__Bacteria; p__Firmicutes; c__Clostridia; o__Clostridiales; f__Veillonellaceae; g__; s__
2078	0	3	6	1	1	6	0	2	2	1	0	0	6	3	k__Bacteria; p__Firmicutes; c__Clostridia; o__Clostridiales; f__; g__; s__
2079	0	0	1	0	4	0	0	0	0	2	0	0	1	1	k__Bacteria; p__TM7; c__TM7-3; o__CW040; f__F16; g__; s__
208	19	20	20	52	11	6	11	0	26	5	6	0	6	69	k__Bacteria; p__Bacteroidetes; c__Bacteroidia; o__Bacteroidales; f__Prevotellaceae; g__Prevotella; s__stercorea
2080	0	0	0	0	0	0	0	0	0	0	0	3	0	0	k__Bacteria; p__Bacteroidetes; c__Bacteroidia; o__Bacteroidales; f__[Paraprevotellaceae]; g__; s__
2081	0	5	0	1	6	0	0	1	0	5	3	0	0	1	k__Bacteria; p__Bacteroidetes; c__Bacteroidia; o__Bacteroidales; f__BS11; g__; s__
2082	4	7	5	0	2	4	4	0	0	5	1	0	1	3	k__Bacteria; p__Firmicutes; c__Clostridia; o__Clostridiales; f__Lachnospiraceae; g__; s__
2083	12	0	0	17	1	9	0	0	31	2	0	3	1	0	k__Bacteria; p__Bacteroidetes; c__Bacteroidia; o__Bacteroidales; f__Prevotellaceae; g__Prevotella; s__
2084	3	0	0	0	0	0	0	0	0	0	1	0	0	0	k__Bacteria; p__Verrucomicrobia; c__Verruco-5; o__WCHB1-41; f__RFP12; g__; s__
2085	1	0	1	0	0	0	0	0	0	0	0	0	1	0	k__Bacteria; p__Firmicutes; c__Bacilli; o__Lactobacillales; f__Lactobacillaceae; g__Pediococcus; s__acidilactici
2086	0	3	2	0	0	0	1	0	2	1	0	0	0	1	Unassigned
2087	1	0	1	0	3	0	0	0	1	0	0	0	0	0	k__Bacteria; p__Spirochaetes; c__Spirochaetes; o__Spirochaetales; f__Spirochaetaceae; g__Treponema; s__
2088	0	1	0	3	0	1	0	0	3	0	0	0	0	0	k__Bacteria; p__Firmicutes; c__Clostridia; o__Clostridiales; f__Ruminococcaceae; g__Ruminococcus; s__
2089	0	0	1	3	0	0	0	0	1	0	0	0	1	0	k__Bacteria; p__Tenericutes; c__Mollicutes; o__RF39; f__; g__; s__
2090	0	0	0	0	0	4	0	0	0	0	0	0	0	0	k__Bacteria; p__Bacteroidetes; c__Bacteroidia; o__Bacteroidales; f__[Paraprevotellaceae]
2091	5	0	0	0	0	0	0	0	0	0	0	0	0	0	k__Bacteria; p__Bacteroidetes; c__Bacteroidia; o__Bacteroidales; f__Prevotellaceae; g__Prevotella
2092	1	1	2	1	0	5	0	0	1	0	0	0	0	3	k__Bacteria; p__Firmicutes; c__Clostridia; o__Clostridiales; f__Ruminococcaceae; g__Ruminococcus; s__
2093	28	0	6	3	0	3	1	2	2	5	4	2	10	2	k__Bacteria; p__Bacteroidetes; c__Bacteroidia; o__Bacteroidales; f__RF16; g__; s__
2094	0	0	1	0	1	4	0	0	1	0	2	0	0	5	k__Bacteria; p__Firmicutes; c__Clostridia; o__Clostridiales; f__Veillonellaceae; g__Succiniclasticum; s__
2095	8	13	7	2	7	3	6	0	7	8	4	2	10	11	k__Bacteria; p__Firmicutes; c__Clostridia; o__Clostridiales; f__Lachnospiraceae; g__; s__
2096	0	3	0	0	0	0	1	0	0	0	0	0	0	0	k__Bacteria; p__Firmicutes; c__Clostridia; o__Clostridiales; f__; g__; s__
2097	12	0	2	11	4	0	3	9	10	5	4	27	0	2	k__Bacteria; p__Bacteroidetes; c__Bacteroidia; o__Bacteroidales; f__Prevotellaceae; g__Prevotella; s__
2098	0	0	2	0	0	0	0	0	0	0	0	0	0	4	k__Bacteria; p__Bacteroidetes; c__Bacteroidia; o__Bacteroidales; f__Prevotellaceae; g__Prevotella; s__
2099	0	2	2	0	0	1	1	1	1	0	0	0	1	0	k__Bacteria; p__Firmicutes; c__Clostridia; o__Clostridiales; f__Lachnospiraceae; g__Butyrivibrio; s__
21	8	322	130	113	121	89	131	2	171	26	18	5	282	59	k__Bacteria; p__Firmicutes; c__Clostridia; o__Clostridiales; f__Lachnospiraceae; g__Butyrivibrio; s__
210	24	57	24	21	23	13	7	0	11	22	4	5	7	28	k__Bacteria; p__Bacteroidetes; c__Bacteroidia; o__Bacteroidales; f__; g__; s__
2100	0	3	0	0	0	0	0	0	0	0	0	1	0	0	k__Bacteria; p__Firmicutes; c__Clostridia; o__Clostridiales; f__; g__; s__
2101	0	3	0	0	0	0	0	0	0	0	0	0	0	0	k__Bacteria; p__Bacteroidetes; c__Bacteroidia; o__Bacteroidales; f__; g__; s__
2102	1	3	0	0	0	1	1	0	0	0	0	0	0	0	k__Bacteria; p__Bacteroidetes; c__Bacteroidia; o__Bacteroidales; f__Prevotellaceae; g__Prevotella; s__
2103	1	0	0	0	1	2	0	0	0	0	0	1	0	0	k__Bacteria; p__Firmicutes; c__Erysipelotrichi; o__Erysipelotrichales; f__Erysipelotrichaceae; g__RFN20; s__
2104	2	3	1	0	1	1	1	0	2	0	0	0	0	2	k__Bacteria; p__Firmicutes; c__Clostridia; o__Clostridiales; f__; g__; s__
2105	0	0	1	0	0	0	0	0	0	0	0	0	0	19	k__Bacteria; p__Bacteroidetes; c__Bacteroidia; o__Bacteroidales; f__S24-7; g__; s__
2106	0	0	0	0	0	0	3	0	0	0	0	0	0	0	k__Bacteria; p__Proteobacteria; c__Deltaproteobacteria; o__Desulfobacterales; f__Desulfobulbaceae; g__Desulfobulbus; s__
2107	0	0	0	0	0	0	5	0	0	0	0	0	0	0	k__Bacteria; p__Firmicutes; c__Clostridia; o__Clostridiales; f__; g__; s__
2108	0	4	1	0	4	0	2	0	0	16	0	0	0	1	k__Bacteria; p__Firmicutes; c__Clostridia; o__Clostridiales; f__Ruminococcaceae; g__; s__
2109	0	0	4	0	0	0	0	0	0	0	0	0	0	0	k__Bacteria; p__Bacteroidetes; c__Bacteroidia; o__Bacteroidales; f__Prevotellaceae; g__Prevotella; s__
211	65	5	0	0	41	0	5	0	0	31	2	0	0	1	k__Bacteria; p__Firmicutes; c__Clostridia; o__Clostridiales; f__; g__; s__
2111	3	0	1	0	4	0	0	0	0	1	0	0	0	0	k__Bacteria; p__Bacteroidetes; c__Bacteroidia; o__Bacteroidales; f__S24-7; g__; s__
2112	5	3	13	2	1	3	4	7	15	4	5	4	4	5	k__Bacteria; p__Firmicutes; c__Clostridia; o__Clostridiales; f__Veillonellaceae; g__Succiniclasticum; s__
2113	1	0	0	0	0	0	2	0	0	1	0	2	0	0	k__Bacteria; p__Firmicutes; c__Clostridia; o__Clostridiales; f__Veillonellaceae; g__; s__
2114	0	0	0	0	2	0	0	0	0	1	0	0	0	0	k__Bacteria; p__Firmicutes; c__Erysipelotrichi; o__Erysipelotrichales; f__Erysipelotrichaceae; g__RFN20; s__
2115	5	1	0	2	0	1	0	1	4	2	0	1	2	1	k__Bacteria; p__Bacteroidetes; c__Bacteroidia; o__Bacteroidales; f__; g__; s__
2116	0	6	0	0	0	0	1	0	0	0	0	0	0	0	k__Bacteria; p__Bacteroidetes; c__Bacteroidia; o__Bacteroidales; f__; g__; s__
2117	0	8	1	0	0	0	0	0	0	0	0	0	1	1	k__Bacteria; p__Spirochaetes; c__Spirochaetes; o__Spirochaetales; f__Spirochaetaceae; g__Treponema; s__
2118	2	0	0	1	1	0	5	0	0	0	0	0	0	0	k__Bacteria; p__Firmicutes; c__Clostridia; o__Clostridiales; f__; g__; s__
2119	1	0	0	0	0	0	0	0	0	0	0	0	0	1	Unassigned
212	3	25	10	39	17	39	18	0	68	23	23	2	21	19	k__Bacteria; p__Firmicutes; c__Clostridia; o__Clostridiales; f__; g__; s__
2120	2	3	0	0	0	1	1	0	0	0	0	0	0	0	k__Bacteria; p__Firmicutes; c__Clostridia; o__Clostridiales; f__; g__; s__
2121	0	0	0	0	1	3	3	0	0	0	0	0	2	5	k__Bacteria; p__Firmicutes; c__Clostridia; o__Clostridiales; f__Ruminococcaceae; g__; s__
2122	0	2	0	0	2	0	0	0	0	0	0	0	0	0	Unassigned
2123	1	4	2	0	7	0	1	0	0	1	0	0	0	2	k__Bacteria; p__Firmicutes; c__Clostridia; o__Clostridiales
2124	0	2	0	0	0	0	0	0	0	0	0	0	0	0	k__Bacteria; p__Bacteroidetes; c__Bacteroidia; o__Bacteroidales; f__S24-7; g__; s__
2125	0	1	1	5	0	4	3	0	3	0	0	1	0	1	k__Bacteria; p__Bacteroidetes; c__Bacteroidia; o__Bacteroidales; f__Prevotellaceae; g__Prevotella; s__
2126	0	1	0	1	1	0	1	0	2	1	0	2	1	0	k__Bacteria; p__Bacteroidetes; c__Bacteroidia; o__Bacteroidales; f__Prevotellaceae; g__Prevotella; s__
2127	0	0	0	1	0	0	0	0	0	0	0	0	1	0	k__Bacteria; p__Firmicutes; c__Clostridia; o__Clostridiales; f__Veillonellaceae
2128	0	0	0	2	0	0	0	0	0	0	0	0	0	0	k__Bacteria; p__Firmicutes; c__Clostridia; o__Clostridiales; f__Veillonellaceae; g__Selenomonas; s__
2129	0	0	0	0	0	0	0	0	0	0	0	0	0	2	k__Bacteria; p__Firmicutes; c__Clostridia; o__Clostridiales; f__; g__; s__
213	41	19	58	18	4	21	17	8	41	18	9	11	31	34	k__Bacteria; p__Bacteroidetes; c__Bacteroidia; o__Bacteroidales; f__Prevotellaceae; g__Prevotella; s__
2130	0	2	0	0	1	0	1	0	1	0	0	0	0	0	k__Bacteria; p__Firmicutes; c__Clostridia; o__Clostridiales; f__Veillonellaceae; g__; s__
2131	0	0	3	0	0	0	1	0	0	0	0	0	0	0	k__Bacteria; p__Tenericutes; c__Mollicutes; o__RF39; f__; g__; s__
2132	0	0	0	0	1	0	0	1	0	1	0	3	0	0	k__Bacteria; p__Bacteroidetes; c__Bacteroidia; o__Bacteroidales; f__; g__; s__
2133	0	1	0	1	3	1	0	1	0	1	2	0	4	7	k__Bacteria; p__Bacteroidetes; c__Bacteroidia; o__Bacteroidales; f__[Paraprevotellaceae]; g__; s__
2134	0	3	0	0	0	0	1	0	0	0	0	0	0	1	k__Bacteria; p__Bacteroidetes; c__Bacteroidia; o__Bacteroidales; f__S24-7; g__; s__
2135	0	0	0	2	0	0	0	1	2	0	0	0	0	0	k__Bacteria; p__Bacteroidetes; c__Bacteroidia; o__Bacteroidales; f__Prevotellaceae; g__Prevotella; s__
2136	2	0	2	0	1	0	6	0	1	1	2	2	0	1	k__Bacteria; p__Bacteroidetes; c__Bacteroidia; o__Bacteroidales; f__Prevotellaceae; g__Prevotella; s__
2137	1	0	1	0	1	1	0	6	0	0	0	0	1	1	k__Bacteria; p__Bacteroidetes; c__Bacteroidia; o__Bacteroidales; f__[Paraprevotellaceae]; g__CF231; s__
2138	0	0	2	0	0	0	0	0	0	0	0	0	0	6	k__Bacteria; p__Bacteroidetes; c__Bacteroidia; o__Bacteroidales; f__Prevotellaceae; g__Prevotella; s__
2139	1	0	0	0	0	0	1	1	0	2	0	1	0	1	k__Bacteria; p__Firmicutes; c__Clostridia; o__Clostridiales; f__; g__; s__
214	74	109	18	14	67	21	97	14	28	32	24	15	30	14	k__Bacteria; p__Firmicutes; c__Clostridia; o__Clostridiales; f__; g__; s__
2140	0	1	1	0	0	0	0	0	0	0	0	0	0	0	k__Bacteria; p__Firmicutes; c__Clostridia; o__Clostridiales; f__; g__; s__
2141	0	0	0	0	0	2	3	0	0	0	0	0	6	0	k__Bacteria; p__Bacteroidetes; c__Bacteroidia; o__Bacteroidales; f__p-2534-18B5; g__; s__
2142	1	0	0	0	1	0	1	0	1	0	1	0	0	0	Unassigned
2143	1	0	2	1	0	0	1	0	0	0	2	0	1	2	k__Bacteria; p__Bacteroidetes; c__Bacteroidia; o__Bacteroidales; f__Prevotellaceae; g__Prevotella; s__
2144	1	4	5	0	0	0	0	0	0	0	0	0	0	6	k__Bacteria; p__Bacteroidetes; c__Bacteroidia; o__Bacteroidales; f__Prevotellaceae; g__Prevotella; s__
2145	0	0	0	0	0	0	0	0	0	1	1	0	0	0	k__Bacteria; p__Bacteroidetes; c__Bacteroidia; o__Bacteroidales; f__BS11; g__; s__
2146	1	3	2	0	4	3	5	1	0	0	0	0	14	1	k__Bacteria; p__Bacteroidetes; c__Bacteroidia; o__Bacteroidales; f__Prevotellaceae; g__Prevotella; s__
2147	0	0	1	0	0	0	1	0	0	0	0	0	0	0	k__Bacteria; p__Spirochaetes; c__Spirochaetes; o__Spirochaetales; f__Spirochaetaceae; g__Treponema; s__
2148	0	4	1	0	0	0	6	0	0	0	0	0	0	0	k__Bacteria; p__Bacteroidetes; c__Bacteroidia; o__Bacteroidales; f__Prevotellaceae; g__Prevotella; s__
2149	0	1	0	1	0	0	2	0	0	0	0	0	2	1	k__Bacteria; p__Firmicutes; c__Clostridia; o__Clostridiales
215	114	34	14	13	20	27	32	21	38	13	77	3	32	4	k__Bacteria; p__Bacteroidetes; c__Bacteroidia; o__Bacteroidales; f__Prevotellaceae; g__Prevotella; s__
2151	0	0	0	0	0	1	0	0	0	0	0	0	0	4	Unassigned
2152	0	0	0	2	0	0	0	0	0	0	0	0	0	0	k__Bacteria; p__Bacteroidetes; c__Bacteroidia; o__Bacteroidales; f__S24-7; g__; s__
2153	0	0	0	0	0	0	0	0	0	0	0	0	2	0	k__Bacteria; p__Elusimicrobia; c__Elusimicrobia; o__Elusimicrobiales; f__Elusimicrobiaceae; g__; s__
2154	1	0	2	1	2	2	2	0	0	2	0	4	0	1	k__Bacteria; p__Bacteroidetes; c__Bacteroidia; o__Bacteroidales; f__Prevotellaceae; g__Prevotella; s__
2155	14	2	0	1	1	1	1	3	0	3	9	3	0	3	k__Bacteria; p__Bacteroidetes; c__Bacteroidia; o__Bacteroidales; f__[Paraprevotellaceae]; g__CF231; s__
2156	6	0	2	2	0	4	1	3	4	0	0	1	3	2	k__Bacteria; p__Bacteroidetes; c__Bacteroidia; o__Bacteroidales; f__Prevotellaceae; g__Prevotella; s__
2158	0	0	0	0	0	0	2	0	0	0	0	0	0	0	k__Bacteria; p__Firmicutes; c__Clostridia; o__Clostridiales; f__Lachnospiraceae; g__; s__
2159	0	1	3	2	3	0	0	3	0	3	0	0	1	1	k__Bacteria; p__Bacteroidetes; c__Bacteroidia; o__Bacteroidales; f__[Paraprevotellaceae]; g__CF231; s__
216	0	95	9	0	2	3	11	0	1	1	0	0	4	18	Unassigned
2160	0	0	0	0	0	0	0	1	2	0	0	1	0	0	k__Bacteria; p__Bacteroidetes; c__Bacteroidia; o__Bacteroidales; f__Prevotellaceae; g__Prevotella; s__
2162	1	4	6	6	1	14	8	2	9	3	8	1	10	4	k__Bacteria; p__Bacteroidetes; c__Bacteroidia; o__Bacteroidales; f__Prevotellaceae; g__Prevotella; s__
2163	0	1	0	0	0	1	0	0	0	0	0	0	0	1	k__Bacteria; p__Firmicutes; c__Clostridia; o__Clostridiales; f__Lachnospiraceae
2164	0	0	1	0	0	0	1	0	2	0	0	0	0	1	k__Bacteria; p__Firmicutes; c__Clostridia; o__Clostridiales; f__; g__; s__
2165	0	0	1	5	0	2	0	0	0	0	0	0	2	0	k__Bacteria; p__Firmicutes; c__Clostridia; o__Clostridiales; f__Lachnospiraceae; g__Butyrivibrio; s__
2166	0	0	0	0	0	0	0	0	0	0	0	0	2	0	Unassigned
2167	7	257	198	394	43	254	194	21	391	73	4	1	102	282	k__Bacteria; p__Bacteroidetes; c__Bacteroidia; o__Bacteroidales; f__Prevotellaceae; g__Prevotella; s__
2168	0	5	0	0	0	0	3	0	0	0	0	0	2	0	k__Bacteria; p__Elusimicrobia; c__Endomicrobia; o__; f__; g__; s__
2169	0	0	1	0	0	0	0	0	0	0	0	0	0	2	k__Bacteria; p__Bacteroidetes; c__Bacteroidia; o__Bacteroidales; f__Prevotellaceae; g__Prevotella; s__
217	0	55	25	12	8	5	30	0	4	1	0	0	44	5	Unassigned
2170	0	5	0	1	3	0	2	0	0	0	0	0	0	0	k__Bacteria; p__Firmicutes; c__Clostridia; o__Clostridiales; f__; g__; s__
2171	16	8	6	4	4	5	11	1	3	7	1	1	1	11	k__Bacteria; p__Firmicutes; c__Clostridia; o__Clostridiales; f__Lachnospiraceae; g__; s__
2172	0	0	0	0	0	0	0	0	0	0	1	5	0	0	k__Bacteria; p__Bacteroidetes; c__Bacteroidia; o__Bacteroidales; f__Prevotellaceae; g__Prevotella; s__
2173	0	0	0	0	0	0	0	2	1	0	2	0	0	0	k__Bacteria; p__Firmicutes; c__Clostridia; o__Clostridiales; f__Veillonellaceae; g__Succiniclasticum; s__
2174	0	1	1	0	0	0	0	0	0	0	0	0	1	1	k__Bacteria; p__Bacteroidetes; c__Bacteroidia; o__Bacteroidales; f__[Paraprevotellaceae]; g__CF231; s__
2176	0	0	0	0	0	3	0	0	0	0	0	0	0	0	k__Bacteria; p__Bacteroidetes; c__Bacteroidia; o__Bacteroidales; f__; g__; s__
2177	4	0	0	0	1	0	0	0	0	0	0	0	0	0	k__Bacteria; p__Firmicutes; c__Clostridia; o__Clostridiales; f__Lachnospiraceae; g__Butyrivibrio; s__
2178	0	0	0	0	0	1	0	0	0	1	0	0	0	0	k__Bacteria; p__Firmicutes; c__Clostridia; o__Clostridiales; f__[Mogibacteriaceae]; g__Mogibacterium; s__
2179	0	0	0	1	3	0	0	0	1	0	0	4	0	0	k__Bacteria; p__Bacteroidetes; c__Bacteroidia; o__Bacteroidales; f__Prevotellaceae; g__Prevotella; s__
218	19	25	48	16	32	11	18	6	18	18	11	7	20	29	k__Bacteria; p__TM7; c__TM7-3; o__CW040; f__F16; g__; s__
2180	0	2	1	0	0	0	0	0	0	0	0	0	0	0	Unassigned
2181	1	4	2	1	1	3	4	5	4	1	0	1	2	2	k__Bacteria; p__Bacteroidetes; c__Bacteroidia; o__Bacteroidales; f__Prevotellaceae; g__Prevotella; s__
2182	3	2	11	7	4	5	9	12	2	6	1	3	7	9	k__Bacteria; p__Bacteroidetes; c__Bacteroidia; o__Bacteroidales; f__Prevotellaceae; g__Prevotella; s__
2183	0	1	1	1	0	0	0	0	1	0	0	0	0	0	k__Bacteria; p__TM7; c__TM7-3; o__CW040; f__F16; g__; s__
2184	0	0	0	0	0	0	0	0	2	0	0	0	0	0	k__Bacteria; p__Firmicutes; c__Clostridia; o__Clostridiales; f__Lachnospiraceae
2185	0	2	0	0	1	0	0	0	0	0	0	0	0	0	Unassigned
2186	0	0	2	0	1	0	1	0	3	0	0	0	0	2	k__Bacteria; p__Bacteroidetes; c__Bacteroidia; o__Bacteroidales; f__Prevotellaceae; g__Prevotella; s__copri
2187	0	0	0	0	0	4	0	0	0	0	0	0	0	0	k__Bacteria; p__Firmicutes; c__Clostridia; o__Clostridiales; f__Ruminococcaceae; g__Ruminococcus; s__flavefaciens
2188	0	2	0	0	0	0	0	0	0	0	0	0	0	0	k__Bacteria; p__Firmicutes; c__Clostridia; o__Clostridiales; f__Clostridiaceae; g__Clostridium; s__
2189	0	0	0	0	3	1	0	0	2	0	0	0	1	0	k__Bacteria; p__Bacteroidetes; c__Bacteroidia; o__Bacteroidales; f__Prevotellaceae; g__Prevotella; s__
219	1	92	3	3	13	5	12	12	1	13	0	0	8	3	k__Bacteria; p__Fibrobacteres; c__Fibrobacteria; o__Fibrobacterales; f__Fibrobacteraceae; g__Fibrobacter; s__succinogenes
2190	0	2	0	0	2	0	0	0	0	0	1	0	0	3	k__Bacteria; p__Firmicutes; c__Erysipelotrichi; o__Erysipelotrichales; f__Erysipelotrichaceae; g__RFN20; s__
2191	0	0	0	0	0	0	0	0	0	2	0	0	0	0	k__Bacteria; p__Firmicutes; c__Clostridia; o__Clostridiales; f__Ruminococcaceae; g__Ruminococcus; s__
2192	1	5	7	0	2	0	1	0	1	1	1	0	0	2	k__Bacteria; p__Firmicutes; c__Clostridia; o__Clostridiales; f__; g__; s__
2193	15	2	0	1	14	0	0	471	2	29	10	236	4	1	k__Bacteria; p__Bacteroidetes; c__Bacteroidia; o__Bacteroidales; f__Prevotellaceae; g__Prevotella; s__
2194	1	5	1	0	1	1	0	0	0	3	0	0	0	0	k__Bacteria; p__Bacteroidetes; c__Bacteroidia; o__Bacteroidales; f__Prevotellaceae; g__Prevotella; s__
2196	2	0	0	1	1	0	1	0	2	2	1	0	0	0	k__Bacteria; p__Bacteroidetes; c__Bacteroidia; o__Bacteroidales; f__; g__; s__
2197	0	0	0	0	0	0	0	0	0	0	0	2	3	0	k__Bacteria; p__Firmicutes; c__Clostridia; o__Clostridiales; f__Ruminococcaceae; g__; s__
2198	0	1	0	0	0	0	4	0	0	0	0	0	0	0	k__Bacteria; p__Tenericutes; c__Mollicutes; o__RF39; f__; g__; s__
2199	0	0	0	0	0	1	0	0	0	2	0	0	0	0	k__Bacteria; p__Bacteroidetes; c__Bacteroidia; o__Bacteroidales; f__S24-7; g__; s__
22	8	124	12	4	236	98	31	1	0	532	8	9	45	25	k__Bacteria; p__Bacteroidetes; c__Bacteroidia; o__Bacteroidales; f__S24-7; g__; s__
220	6	1	84	7	39	22	42	2	30	29	20	0	34	54	k__Bacteria; p__TM7; c__TM7-3; o__CW040; f__F16; g__; s__
2200	0	0	0	0	0	0	0	0	0	0	0	4	0	0	k__Bacteria; p__Bacteroidetes; c__Bacteroidia; o__Bacteroidales; f__Prevotellaceae; g__Prevotella; s__
2201	1	4	4	1	1	6	0	0	5	1	0	2	4	6	k__Bacteria; p__Firmicutes; c__Clostridia; o__Clostridiales; f__Lachnospiraceae
2202	0	0	0	1	0	0	0	2	4	0	0	0	0	0	k__Bacteria; p__Firmicutes; c__Clostridia; o__Clostridiales; f__Ruminococcaceae; g__; s__
2204	0	0	0	2	0	0	0	0	1	0	0	0	0	0	k__Bacteria; p__Bacteroidetes; c__Bacteroidia; o__Bacteroidales; f__Prevotellaceae; g__Prevotella; s__
2205	16	90	6	7	21	22	39	20	6	15	3	2	22	12	k__Bacteria; p__Bacteroidetes; c__Bacteroidia; o__Bacteroidales; f__; g__; s__
2206	0	0	0	0	0	0	1	0	0	2	0	0	0	2	k__Bacteria; p__Bacteroidetes; c__Bacteroidia; o__Bacteroidales; f__Prevotellaceae; g__Prevotella; s__
2207	2	2	1	1	1	1	0	0	0	0	1	0	1	0	k__Bacteria; p__Firmicutes; c__Clostridia; o__Clostridiales; f__; g__; s__
2208	0	3	1	1	0	0	2	2	1	1	1	3	2	0	k__Bacteria; p__Bacteroidetes; c__Bacteroidia; o__Bacteroidales; f__Prevotellaceae; g__Prevotella; s__
2209	0	0	0	0	2	0	0	0	0	1	1	0	0	0	k__Bacteria; p__Verrucomicrobia; c__Verruco-5; o__WCHB1-41; f__RFP12; g__; s__
221	36	16	5	16	27	47	6	3	13	17	13	13	6	33	k__Bacteria; p__Firmicutes; c__Clostridia; o__Clostridiales; f__Ruminococcaceae; g__; s__
2210	1	3	0	1	1	0	1	0	4	2	2	2	0	2	k__Bacteria; p__Bacteroidetes; c__Bacteroidia; o__Bacteroidales; f__Prevotellaceae; g__Prevotella; s__
2211	5	1	5	0	4	9	2	0	4	3	2	1	0	4	k__Bacteria; p__Firmicutes; c__Clostridia; o__Clostridiales; f__; g__; s__
2212	0	0	0	0	1	0	2	0	1	2	0	0	0	2	k__Bacteria; p__Firmicutes; c__Clostridia; o__Clostridiales; f__Ruminococcaceae; g__; s__
2213	0	0	0	0	0	0	0	0	2	0	0	0	0	0	k__Bacteria; p__Bacteroidetes; c__Bacteroidia; o__Bacteroidales; f__Prevotellaceae; g__Prevotella; s__
2216	1	1	2	1	2	3	4	0	0	3	1	0	3	1	k__Bacteria; p__Bacteroidetes; c__Bacteroidia; o__Bacteroidales; f__Prevotellaceae; g__Prevotella; s__
2217	0	0	0	0	0	0	0	0	0	0	0	0	2	0	k__Bacteria; p__Firmicutes; c__Clostridia; o__Clostridiales; f__Veillonellaceae; g__Succiniclasticum; s__
2218	0	3	10	1	8	0	0	5	2	1	1	2	1	3	k__Bacteria; p__Firmicutes; c__Clostridia; o__Clostridiales; f__; g__; s__
2219	0	0	9	0	0	0	0	0	0	0	0	0	0	4	k__Bacteria; p__Bacteroidetes; c__Bacteroidia; o__Bacteroidales; f__Prevotellaceae; g__Prevotella; s__
222	9	0	50	7	7	26	1	1	17	1	15	0	77	6	k__Bacteria; p__Proteobacteria; c__Gammaproteobacteria; o__Aeromonadales; f__Succinivibrionaceae; g__; s__
2220	2	2	3	1	2	1	2	0	3	2	1	0	0	0	k__Bacteria; p__Firmicutes; c__Clostridia; o__Clostridiales; f__Lachnospiraceae; g__Butyrivibrio; s__
2221	0	0	7	1	0	0	0	0	0	0	0	0	0	0	k__Bacteria; p__Bacteroidetes; c__Bacteroidia; o__Bacteroidales; f__Prevotellaceae; g__Prevotella; s__
2222	3	9	7	2	5	3	7	0	8	4	3	5	3	1	k__Bacteria; p__Bacteroidetes; c__Bacteroidia; o__Bacteroidales; f__Prevotellaceae; g__Prevotella; s__
2223	0	0	1	0	0	0	0	1	0	0	1	0	0	0	k__Bacteria; p__Bacteroidetes; c__Bacteroidia; o__Bacteroidales; f__Prevotellaceae; g__Prevotella; s__
2224	0	0	0	0	3	0	0	0	0	0	0	0	0	0	k__Bacteria; p__Firmicutes; c__Clostridia; o__Clostridiales; f__; g__; s__
2225	0	1	0	0	0	0	1	0	0	0	0	0	0	0	k__Bacteria; p__Firmicutes; c__Clostridia; o__Clostridiales; f__; g__; s__
2226	1	1	3	4	1	2	1	6	3	2	2	1	3	2	k__Bacteria; p__Bacteroidetes; c__Bacteroidia; o__Bacteroidales; f__Prevotellaceae; g__Prevotella; s__
2228	0	0	3	0	0	0	0	0	0	0	0	0	0	0	k__Bacteria; p__Firmicutes; c__Erysipelotrichi; o__Erysipelotrichales; f__Erysipelotrichaceae; g__RFN20; s__
2229	1	0	7	0	2	2	5	1	0	1	1	0	0	3	k__Bacteria; p__Firmicutes; c__Clostridia; o__Clostridiales; f__; g__; s__
223	28	40	40	10	42	33	74	9	21	42	16	7	64	63	k__Bacteria; p__Bacteroidetes; c__Bacteroidia; o__Bacteroidales; f__Prevotellaceae; g__Prevotella; s__
2230	1	3	14	7	11	32	2	0	33	3	2	0	21	6	k__Bacteria; p__Firmicutes; c__Clostridia; o__Clostridiales; f__Lachnospiraceae; g__Shuttleworthia; s__
2231	4	1	0	0	0	0	2	0	0	0	1	0	0	1	k__Bacteria; p__Bacteroidetes; c__Bacteroidia; o__Bacteroidales; f__Prevotellaceae; g__Prevotella; s__
2233	0	0	2	0	0	0	0	0	1	0	0	1	0	0	k__Bacteria; p__Bacteroidetes; c__Bacteroidia; o__Bacteroidales; f__Prevotellaceae; g__Prevotella; s__
2234	37	6	0	1	0	3	0	0	2	0	2	0	1	0	k__Bacteria; p__Bacteroidetes; c__Bacteroidia; o__Bacteroidales; f__; g__; s__
2235	1	5	1	0	0	1	0	0	0	0	0	0	3	3	k__Bacteria; p__Firmicutes; c__Clostridia; o__Clostridiales; f__Lachnospiraceae; g__Butyrivibrio; s__
2236	0	0	0	0	2	0	0	0	0	0	0	0	1	0	Unassigned
2237	0	0	0	0	0	0	0	0	0	0	0	0	3	0	k__Bacteria; p__Bacteroidetes; c__Bacteroidia; o__Bacteroidales; f__Prevotellaceae; g__Prevotella; s__
2238	0	0	0	0	2	0	0	0	0	0	0	0	1	0	k__Bacteria; p__Fibrobacteres; c__Fibrobacteria; o__Fibrobacterales; f__Fibrobacteraceae; g__Fibrobacter; s__succinogenes
2239	8	4	0	0	0	3	5	0	0	1	2	0	2	4	k__Bacteria; p__Firmicutes; c__Clostridia; o__Clostridiales; f__; g__; s__
224	22	59	24	50	17	20	7	18	38	3	10	24	8	61	k__Bacteria; p__Bacteroidetes; c__Bacteroidia; o__Bacteroidales; f__Prevotellaceae; g__Prevotella; s__
2240	2	0	0	0	0	0	0	0	0	0	0	0	0	0	k__Bacteria; p__Bacteroidetes; c__Bacteroidia; o__Bacteroidales; f__Prevotellaceae; g__Prevotella; s__
2241	0	0	0	0	0	0	0	0	0	0	2	0	0	0	k__Bacteria; p__Firmicutes; c__Clostridia; o__Clostridiales; f__Ruminococcaceae; g__; s__
2242	0	0	0	0	0	0	0	0	0	0	0	2	0	0	Unassigned
2243	0	3	1	0	3	1	0	0	1	0	1	1	1	1	k__Bacteria; p__Firmicutes; c__Clostridia; o__Clostridiales; f__Veillonellaceae; g__Selenomonas; s__ruminantium
2244	2	0	1	1	2	1	0	0	5	0	0	1	0	1	k__Bacteria; p__Bacteroidetes; c__Bacteroidia; o__Bacteroidales; f__S24-7; g__; s__
2245	2	0	0	0	0	0	0	0	0	0	1	0	0	0	k__Bacteria; p__Bacteroidetes; c__Bacteroidia; o__Bacteroidales; f__Bacteroidaceae; g__BF311; s__
2246	0	0	0	0	0	0	0	0	0	0	0	0	2	0	k__Bacteria; p__Bacteroidetes; c__Bacteroidia; o__Bacteroidales; f__Prevotellaceae; g__Prevotella; s__
2248	0	0	0	0	0	0	0	0	0	0	0	5	0	0	k__Bacteria; p__Bacteroidetes; c__Bacteroidia; o__Bacteroidales
2249	17	5	10	3	10	4	12	3	10	9	2	2	8	7	k__Bacteria; p__Firmicutes; c__Clostridia; o__Clostridiales; f__Lachnospiraceae; g__; s__
225	0	11	49	2	29	1	2	1	1	7	4	11	11	33	k__Bacteria; p__Fibrobacteres; c__Fibrobacteria; o__Fibrobacterales; f__Fibrobacteraceae; g__Fibrobacter; s__succinogenes
2250	0	0	0	1	0	0	1	0	0	1	0	1	0	0	k__Bacteria; p__Bacteroidetes; c__Bacteroidia; o__Bacteroidales; f__; g__; s__
2251	0	0	0	0	0	0	0	0	0	0	0	0	0	5	k__Bacteria; p__Bacteroidetes; c__Bacteroidia; o__Bacteroidales; f__; g__; s__
2252	0	0	0	0	2	0	1	0	0	2	0	0	2	0	k__Bacteria; p__Bacteroidetes; c__Bacteroidia; o__Bacteroidales; f__; g__; s__
2253	0	0	0	0	0	0	0	1	0	0	1	0	0	0	k__Bacteria; p__Bacteroidetes; c__Bacteroidia; o__Bacteroidales; f__Prevotellaceae; g__Prevotella; s__
2254	0	0	0	0	2	0	0	0	0	0	0	0	0	0	Unassigned
2255	0	1	2	0	0	0	2	0	0	0	0	0	0	1	k__Bacteria; p__Firmicutes; c__Clostridia; o__Clostridiales; f__Ruminococcaceae; g__; s__
2256	0	5	8	0	0	7	2	0	0	5	1	0	4	10	k__Bacteria; p__Bacteroidetes; c__Bacteroidia; o__Bacteroidales; f__Prevotellaceae; g__Prevotella; s__
2257	0	0	0	2	0	0	0	0	0	0	0	0	0	0	k__Bacteria; p__Firmicutes; c__Clostridia; o__Clostridiales; f__; g__; s__
2258	3	11	10	13	1	20	11	6	26	6	8	6	16	7	k__Bacteria; p__Bacteroidetes; c__Bacteroidia; o__Bacteroidales; f__Prevotellaceae; g__Prevotella; s__
2259	3	0	0	2	0	0	0	0	4	1	0	0	0	5	k__Bacteria; p__Bacteroidetes; c__Bacteroidia; o__Bacteroidales; f__S24-7; g__; s__
226	41	48	25	24	29	38	23	12	30	27	23	13	10	44	k__Bacteria; p__Firmicutes; c__Clostridia; o__Clostridiales; f__Ruminococcaceae; g__Oscillospira; s__
2260	2	7	1	0	0	4	1	0	0	1	0	0	1	3	k__Bacteria; p__Firmicutes; c__Clostridia; o__Clostridiales; f__Lachnospiraceae; g__; s__
2261	0	0	0	0	0	0	0	0	0	0	0	0	0	2	k__Bacteria; p__Firmicutes; c__Clostridia; o__Clostridiales; f__Ruminococcaceae; g__; s__
2262	1	3	1	0	1	8	7	2	0	0	0	0	48	0	k__Bacteria; p__Bacteroidetes; c__Bacteroidia; o__Bacteroidales; f__Prevotellaceae; g__Prevotella; s__
2263	1	0	0	0	1	1	0	0	0	0	0	1	2	0	k__Bacteria; p__Bacteroidetes; c__Bacteroidia; o__Bacteroidales; f__; g__; s__
2264	0	0	0	0	0	1	0	0	0	0	0	2	0	0	k__Bacteria; p__Bacteroidetes; c__Bacteroidia; o__Bacteroidales; f__Prevotellaceae; g__Prevotella; s__
2265	0	1	0	0	1	0	0	0	0	1	0	0	0	0	k__Bacteria; p__Bacteroidetes; c__Bacteroidia; o__Bacteroidales; f__BS11; g__; s__
2266	1	3	14	10	4	21	3	2	11	5	1	1	13	24	k__Bacteria; p__Bacteroidetes; c__Bacteroidia; o__Bacteroidales; f__Prevotellaceae; g__Prevotella; s__
2267	0	0	0	0	6	0	0	0	1	11	0	0	0	0	k__Bacteria; p__Bacteroidetes; c__Bacteroidia; o__Bacteroidales; f__Prevotellaceae; g__Prevotella; s__
2268	0	0	1	0	2	0	0	0	0	0	0	0	0	0	Unassigned
2269	2	6	2	4	0	2	1	0	0	1	1	1	5	6	k__Bacteria; p__Bacteroidetes; c__Bacteroidia; o__Bacteroidales; f__; g__; s__
227	176	42	12	14	19	73	11	5	29	21	49	8	25	33	k__Bacteria; p__Bacteroidetes; c__Bacteroidia; o__Bacteroidales; f__S24-7; g__; s__
2270	0	1	1	0	0	0	0	0	1	1	0	1	0	4	k__Bacteria; p__Bacteroidetes; c__Bacteroidia; o__Bacteroidales; f__Prevotellaceae; g__Prevotella; s__
2271	1	0	0	0	0	0	0	1	0	0	0	1	0	0	k__Bacteria; p__Firmicutes; c__Clostridia; o__Clostridiales; f__Veillonellaceae; g__Anaerovibrio; s__
2273	0	3	0	1	0	1	0	0	0	1	0	1	0	0	k__Bacteria; p__Bacteroidetes; c__Bacteroidia; o__Bacteroidales; f__; g__; s__
2274	2	1	0	1	1	0	0	0	1	0	0	0	0	0	k__Bacteria; p__Tenericutes; c__Mollicutes; o__RF39; f__; g__; s__
2275	0	0	0	0	3	0	0	0	0	0	0	0	0	0	k__Bacteria; p__Bacteroidetes; c__Bacteroidia; o__Bacteroidales; f__Prevotellaceae; g__Prevotella; s__
2276	0	1	1	0	0	0	1	0	0	0	0	0	0	0	k__Bacteria; p__Proteobacteria; c__Gammaproteobacteria; o__Pseudomonadales; f__Moraxellaceae; g__Acinetobacter; s__
2277	0	1	0	0	1	0	0	0	0	1	0	0	0	0	k__Bacteria; p__Bacteroidetes; c__Bacteroidia; o__Bacteroidales; f__; g__; s__
2278	0	0	0	1	0	0	0	0	0	0	1	0	0	0	k__Bacteria; p__Spirochaetes; c__Spirochaetes; o__Spirochaetales; f__Spirochaetaceae; g__Treponema; s__
2279	1	1	1	2	3	0	0	1	2	1	0	0	1	0	k__Bacteria; p__Firmicutes; c__Clostridia; o__Clostridiales; f__Lachnospiraceae; g__; s__
228	36	31	61	71	34	27	34	63	49	32	48	106	71	23	k__Bacteria; p__Bacteroidetes; c__Bacteroidia; o__Bacteroidales; f__Prevotellaceae; g__Prevotella; s__
2280	0	0	0	0	0	0	0	0	0	0	2	0	0	0	k__Bacteria; p__Firmicutes; c__Clostridia; o__Clostridiales; f__; g__; s__
2281	3	1	5	1	1	0	6	7	5	0	0	1	3	2	k__Bacteria; p__Bacteroidetes; c__Bacteroidia; o__Bacteroidales; f__Prevotellaceae; g__Prevotella; s__
2282	0	0	4	0	0	2	0	1	0	1	0	0	0	2	k__Bacteria; p__Bacteroidetes; c__Bacteroidia; o__Bacteroidales; f__; g__; s__
2283	14	4	9	3	1	1	4	0	1	3	3	2	2	18	k__Bacteria; p__Firmicutes; c__Clostridia; o__Clostridiales; f__; g__; s__
2284	0	0	0	0	0	2	0	0	0	0	0	0	0	0	k__Bacteria; p__Bacteroidetes; c__Bacteroidia; o__Bacteroidales; f__[Paraprevotellaceae]; g__YRC22; s__
2285	0	1	0	0	1	1	0	1	1	0	3	0	0	4	k__Bacteria; p__Firmicutes; c__Clostridia; o__Clostridiales; f__Ruminococcaceae; g__Ruminococcus; s__flavefaciens
2286	0	0	0	0	2	0	0	0	0	0	0	0	1	0	k__Bacteria; p__Bacteroidetes; c__Bacteroidia; o__Bacteroidales; f__; g__; s__
2287	0	0	1	0	1	0	0	0	0	0	0	0	0	0	k__Bacteria; p__Bacteroidetes; c__Bacteroidia; o__Bacteroidales; f__; g__; s__
2288	2	7	6	6	5	2	18	0	4	5	1	1	11	2	k__Bacteria; p__Bacteroidetes; c__Bacteroidia; o__Bacteroidales; f__Prevotellaceae; g__Prevotella; s__
2289	1	0	1	0	3	0	0	0	1	1	0	0	0	1	k__Bacteria; p__Bacteroidetes; c__Bacteroidia; o__Bacteroidales; f__Prevotellaceae; g__Prevotella; s__
229	10	24	11	29	10	23	6	25	13	11	23	14	4	47	k__Bacteria; p__Bacteroidetes; c__Bacteroidia; o__Bacteroidales; f__; g__; s__
2290	0	0	0	0	0	0	0	2	0	1	0	0	0	0	k__Bacteria; p__GN02; c__BD1-5; o__; f__; g__; s__
2291	0	1	0	0	0	0	2	2	0	0	0	1	0	2	k__Bacteria; p__Spirochaetes; c__Spirochaetes; o__Spirochaetales; f__Spirochaetaceae; g__Treponema; s__
2292	0	1	0	0	0	0	1	0	0	0	0	0	0	0	k__Bacteria; p__Firmicutes; c__Clostridia; o__Clostridiales; f__[Tissierellaceae]; g__Peptoniphilus; s__
2293	0	2	0	0	2	0	0	0	0	0	0	0	0	0	k__Bacteria; p__Bacteroidetes; c__Bacteroidia; o__Bacteroidales; f__Prevotellaceae; g__Prevotella; s__
2294	1	2	1	1	1	0	0	0	2	0	0	2	0	1	k__Bacteria; p__Firmicutes; c__Clostridia; o__Clostridiales; f__Veillonellaceae; g__Succiniclasticum; s__
2295	0	2	0	0	0	0	1	0	2	2	0	0	0	0	k__Bacteria; p__Firmicutes; c__Clostridia; o__Clostridiales; f__[Mogibacteriaceae]; g__; s__
2296	6	9	6	2	9	4	2	0	1	3	1	2	1	2	k__Bacteria; p__Firmicutes; c__Clostridia; o__Clostridiales; f__Lachnospiraceae; g__; s__
2297	0	5	5	6	5	2	9	0	0	0	1	0	8	0	k__Bacteria; p__Bacteroidetes; c__Bacteroidia; o__Bacteroidales; f__Prevotellaceae; g__Prevotella; s__
2298	3	2	10	2	5	6	4	4	3	15	8	3	8	4	k__Bacteria; p__Bacteroidetes; c__Bacteroidia; o__Bacteroidales; f__Prevotellaceae; g__Prevotella; s__
2299	0	12	17	2	0	2	11	0	2	1	0	3	0	11	k__Bacteria; p__Bacteroidetes; c__Bacteroidia; o__Bacteroidales; f__Prevotellaceae; g__Prevotella; s__
23	1	57	730	15	15	5	119	0	37	8	0	0	12	397	k__Bacteria; p__Bacteroidetes; c__Bacteroidia; o__Bacteroidales; f__Prevotellaceae; g__Prevotella; s__
230	0	1	0	9	0	0	1	3	10	0	8	114	0	1	Unassigned
2300	0	0	0	0	2	0	0	0	0	0	0	0	0	0	k__Bacteria; p__Firmicutes; c__Clostridia; o__Clostridiales; f__Lachnospiraceae
2301	0	4	0	0	3	0	3	0	0	0	1	1	1	4	k__Bacteria; p__Bacteroidetes; c__Bacteroidia; o__Bacteroidales; f__; g__; s__
2302	1	1	2	5	0	2	0	0	4	0	1	3	1	5	k__Bacteria; p__Firmicutes; c__Clostridia; o__Clostridiales; f__Lachnospiraceae; g__Butyrivibrio; s__
2303	0	6	0	1	0	0	0	0	0	0	0	0	0	0	k__Bacteria; p__Firmicutes; c__Bacilli; o__Bacillales; f__Bacillaceae
2304	0	2	0	0	0	0	0	0	0	0	0	0	0	0	k__Bacteria; p__Bacteroidetes; c__Bacteroidia; o__Bacteroidales; f__Prevotellaceae; g__Prevotella; s__
2305	1	0	0	0	3	1	1	0	1	0	2	0	0	1	k__Bacteria; p__Firmicutes; c__Clostridia; o__Clostridiales; f__Lachnospiraceae
2306	1	1	0	1	1	0	0	0	0	0	0	0	0	0	Unassigned
2308	0	0	0	0	0	0	0	0	0	0	0	0	2	0	k__Bacteria; p__Bacteroidetes; c__Bacteroidia; o__Bacteroidales; f__Prevotellaceae; g__Prevotella; s__copri
2309	0	0	0	0	2	0	0	0	0	0	0	0	0	0	k__Bacteria; p__Firmicutes; c__Clostridia; o__Clostridiales; f__; g__; s__
231	8	32	17	17	15	11	15	50	15	12	19	28	15	26	k__Bacteria; p__Bacteroidetes; c__Bacteroidia; o__Bacteroidales; f__[Paraprevotellaceae]; g__CF231; s__
2310	0	0	0	0	0	2	0	0	0	0	0	0	0	0	k__Bacteria; p__Firmicutes; c__Clostridia; o__Clostridiales; f__Lachnospiraceae; g__Roseburia
2311	0	0	0	0	0	0	0	0	0	0	0	0	0	2	k__Bacteria; p__Firmicutes; c__Clostridia; o__Clostridiales; f__; g__; s__
2312	1	11	3	6	2	1	28	9	12	4	1	34	10	1	k__Bacteria; p__Bacteroidetes; c__Bacteroidia; o__Bacteroidales; f__Prevotellaceae; g__Prevotella; s__
2313	0	0	0	0	1	0	0	2	0	0	3	0	1	0	k__Bacteria; p__Bacteroidetes; c__Bacteroidia; o__Bacteroidales; f__Prevotellaceae; g__Prevotella; s__
2314	0	0	0	0	2	0	0	0	0	0	0	0	0	0	k__Bacteria; p__Tenericutes; c__Mollicutes; o__RF39; f__; g__; s__
2315	0	0	0	0	0	0	0	0	0	0	0	0	4	0	k__Bacteria; p__Bacteroidetes; c__Bacteroidia; o__Bacteroidales; f__Prevotellaceae; g__Prevotella; s__
2316	0	0	3	1	0	0	0	0	0	0	0	0	0	0	k__Bacteria; p__Bacteroidetes; c__Bacteroidia; o__Bacteroidales; f__Prevotellaceae; g__Prevotella; s__
2317	0	0	0	0	0	0	1	2	0	0	3	0	0	0	k__Bacteria; p__Bacteroidetes; c__Bacteroidia; o__Bacteroidales; f__Prevotellaceae; g__Prevotella; s__
2318	0	12	0	0	1	0	18	0	0	0	0	0	0	0	k__Bacteria; p__Bacteroidetes; c__Bacteroidia; o__Bacteroidales; f__Prevotellaceae; g__Prevotella
2319	1	1	1	0	0	0	1	0	0	0	0	0	0	1	k__Bacteria; p__Tenericutes; c__Mollicutes; o__RF39; f__; g__; s__
232	0	3	17	0	58	12	1	0	0	22	0	0	12	39	k__Bacteria; p__Bacteroidetes; c__Bacteroidia; o__Bacteroidales; f__BS11; g__; s__
2320	0	5	3	8	0	6	0	0	8	2	0	0	5	15	k__Bacteria; p__Bacteroidetes; c__Bacteroidia; o__Bacteroidales; f__Prevotellaceae; g__Prevotella; s__
2321	2	0	0	0	1	6	4	1	1	0	0	2	3	2	k__Bacteria; p__Firmicutes; c__Clostridia; o__Clostridiales; f__Ruminococcaceae; g__; s__
2322	0	2	0	0	0	0	0	0	1	0	0	2	0	0	k__Bacteria; p__Firmicutes; c__Clostridia; o__Clostridiales; f__Ruminococcaceae; g__; s__
2323	2	0	21	0	1	0	0	0	0	1	0	0	0	31	k__Bacteria; p__Bacteroidetes; c__Bacteroidia; o__Bacteroidales; f__S24-7; g__; s__
2324	0	0	0	1	0	1	0	0	0	2	0	0	0	0	k__Bacteria; p__Firmicutes; c__Clostridia; o__Clostridiales; f__Ruminococcaceae; g__; s__
2326	0	0	0	0	0	0	0	2	0	0	0	0	0	0	k__Bacteria; p__Bacteroidetes; c__Bacteroidia; o__Bacteroidales; f__[Paraprevotellaceae]; g__CF231; s__
2327	0	0	0	145	1	0	0	16	399	1	19	6	0	0	k__Bacteria; p__Bacteroidetes; c__Bacteroidia; o__Bacteroidales; f__Prevotellaceae; g__Prevotella; s__
2328	0	2	2	0	0	0	2	0	0	0	0	0	0	1	k__Bacteria; p__Bacteroidetes; c__Bacteroidia; o__Bacteroidales; f__; g__; s__
2329	0	1	0	0	0	1	0	0	0	1	0	0	0	1	k__Bacteria; p__Firmicutes; c__Erysipelotrichi; o__Erysipelotrichales; f__Erysipelotrichaceae; g__Bulleidia; s__
233	0	30	8	4	51	2	9	0	2	12	0	0	9	2	Unassigned
2330	0	0	0	3	0	0	0	0	0	0	0	0	0	0	k__Bacteria; p__Firmicutes; c__Clostridia; o__Clostridiales; f__[Mogibacteriaceae]; g__; s__
2331	0	0	0	0	0	0	0	4	0	1	0	6	0	0	k__Bacteria; p__Bacteroidetes; c__Bacteroidia; o__Bacteroidales; f__Prevotellaceae; g__Prevotella; s__
2333	5	12	16	0	10	5	9	0	5	8	1	0	19	1	k__Bacteria; p__Firmicutes; c__Clostridia; o__Clostridiales; f__Lachnospiraceae; g__; s__
2334	0	4	0	0	0	1	1	0	0	0	0	0	0	0	k__Bacteria; p__Proteobacteria; c__Gammaproteobacteria; o__Aeromonadales; f__Succinivibrionaceae; g__Succinivibrio; s__
2335	0	1	0	0	1	0	0	0	0	0	0	0	0	0	k__Bacteria; p__Bacteroidetes; c__Bacteroidia; o__Bacteroidales; f__; g__; s__
2336	181	89	66	17	64	41	35	6	29	57	24	8	41	46	k__Bacteria; p__Firmicutes; c__Clostridia; o__Clostridiales; f__; g__; s__
2337	0	0	0	2	0	0	0	0	0	0	0	0	0	0	k__Bacteria; p__Firmicutes; c__Clostridia; o__Clostridiales; f__Ruminococcaceae; g__; s__
2338	0	0	2	0	0	0	0	0	0	0	0	0	0	0	k__Bacteria; p__Firmicutes; c__Clostridia; o__Clostridiales; f__; g__; s__
2339	0	0	1	1	1	2	0	0	0	0	0	0	0	1	k__Bacteria; p__Bacteroidetes; c__Bacteroidia; o__Bacteroidales; f__; g__; s__
234	11	15	26	17	10	17	16	6	15	15	6	1	6	16	k__Bacteria; p__Firmicutes; c__Clostridia; o__Clostridiales; f__Lachnospiraceae; g__; s__
2340	1	0	1	0	0	0	1	0	2	1	0	0	2	0	k__Bacteria; p__Tenericutes; c__Mollicutes; o__RF39; f__; g__; s__
2341	0	7	3	5	1	2	5	0	2	2	2	0	5	6	k__Bacteria; p__Bacteroidetes; c__Bacteroidia; o__Bacteroidales; f__Prevotellaceae; g__Prevotella; s__
2342	0	0	2	0	0	0	0	0	0	0	0	0	0	1	k__Bacteria; p__Firmicutes; c__Clostridia; o__Clostridiales; f__; g__; s__
2344	0	0	0	0	3	0	0	0	0	0	0	0	0	0	Unassigned
2345	0	0	0	0	2	0	0	0	0	0	0	0	0	0	Unassigned
2346	0	0	0	0	0	0	0	0	0	2	0	0	0	0	k__Bacteria; p__Firmicutes; c__Clostridia; o__Clostridiales; f__Veillonellaceae; g__; s__
2347	0	5	0	0	0	0	0	0	0	0	0	0	0	1	k__Bacteria; p__Bacteroidetes; c__Bacteroidia; o__Bacteroidales; f__BS11; g__; s__
2348	0	0	2	2	1	4	0	1	0	1	0	0	0	3	k__Bacteria; p__Bacteroidetes; c__Bacteroidia; o__Bacteroidales; f__; g__; s__
2349	0	0	0	2	0	0	0	0	0	0	0	0	0	0	k__Bacteria; p__Bacteroidetes; c__Bacteroidia; o__Bacteroidales; f__Prevotellaceae; g__Prevotella; s__
235	1	36	4	0	7	97	12	3	3	1	1	1	47	16	k__Bacteria; p__Bacteroidetes; c__Bacteroidia; o__Bacteroidales; f__BS11; g__; s__
2350	0	4	0	0	0	0	0	0	0	1	0	0	0	0	k__Bacteria; p__Firmicutes; c__Clostridia; o__Clostridiales; f__Ruminococcaceae; g__; s__
2351	0	0	0	1	0	0	0	0	3	0	0	0	0	1	k__Bacteria; p__Bacteroidetes; c__Bacteroidia; o__Bacteroidales; f__S24-7; g__; s__
2352	1	0	2	6	2	7	0	0	8	2	0	0	2	8	k__Bacteria; p__Bacteroidetes; c__Bacteroidia; o__Bacteroidales; f__Prevotellaceae; g__Prevotella; s__
2353	0	0	0	0	0	0	0	2	0	0	0	0	0	0	k__Bacteria; p__Bacteroidetes; c__Bacteroidia; o__Bacteroidales; f__Prevotellaceae; g__Prevotella; s__
2354	0	0	0	0	0	4	0	1	0	0	2	2	0	0	k__Bacteria; p__Bacteroidetes; c__Bacteroidia; o__Bacteroidales; f__Prevotellaceae; g__Prevotella; s__stercorea
2355	0	0	0	0	1	0	0	0	0	0	2	0	0	0	k__Bacteria; p__Firmicutes; c__Clostridia; o__Clostridiales; f__Lachnospiraceae; g__; s__
2356	0	0	0	0	0	2	0	2	0	0	0	0	0	1	k__Bacteria; p__Firmicutes; c__Clostridia; o__Clostridiales; f__Christensenellaceae; g__; s__
2357	0	7	1	0	4	1	0	7	0	4	1	1	0	2	k__Bacteria; p__Bacteroidetes; c__Bacteroidia; o__Bacteroidales; f__; g__; s__
2358	0	3	0	1	0	0	0	1	0	0	1	0	1	0	k__Bacteria; p__Firmicutes; c__Clostridia; o__Clostridiales; f__[Tissierellaceae]; g__Sporanaerobacter; s__
2359	5	2	0	6	0	30	0	1	3	3	0	3	3	1	k__Bacteria; p__Firmicutes; c__Clostridia; o__Clostridiales; f__Ruminococcaceae; g__Ruminococcus; s__
236	1	9	6	11	35	5	5	0	11	12	1	0	7	15	k__Bacteria; p__Elusimicrobia; c__Elusimicrobia; o__Elusimicrobiales; f__Elusimicrobiaceae; g__; s__
2360	3	4	1	0	7	3	0	0	3	3	3	0	0	3	k__Bacteria; p__Firmicutes; c__Clostridia; o__Clostridiales; f__; g__; s__
2361	1	2	0	0	1	1	0	0	0	1	0	0	0	0	k__Bacteria; p__Firmicutes; c__Clostridia; o__Clostridiales; f__Lachnospiraceae; g__Coprococcus; s__
2362	0	1	2	8	0	0	4	0	2	0	0	0	0	4	k__Bacteria; p__Bacteroidetes; c__Bacteroidia; o__Bacteroidales; f__Prevotellaceae; g__Prevotella; s__
2363	2	4	0	1	5	0	1	1	0	3	0	2	3	0	k__Bacteria; p__Bacteroidetes; c__Bacteroidia; o__Bacteroidales; f__; g__; s__
2364	0	0	0	0	4	0	2	0	0	0	0	0	0	0	k__Bacteria; p__Firmicutes; c__Clostridia; o__Clostridiales; f__Ruminococcaceae; g__; s__
2365	0	0	0	0	0	1	0	2	0	0	0	0	2	0	k__Bacteria; p__Verrucomicrobia; c__Verruco-5; o__WCHB1-41; f__RFP12; g__; s__
2366	0	0	0	0	2	0	0	0	0	0	0	0	0	0	k__Bacteria; p__Proteobacteria; c__Alphaproteobacteria; o__; f__; g__; s__
2367	0	0	0	0	0	0	2	0	0	0	0	0	0	0	k__Bacteria; p__Firmicutes; c__Clostridia; o__Clostridiales; f__Ruminococcaceae; g__; s__
2368	0	12	0	0	1	0	1	0	0	1	0	0	0	1	k__Bacteria; p__Bacteroidetes; c__Bacteroidia; o__Bacteroidales; f__; g__; s__
2369	0	0	1	0	0	0	0	0	0	0	0	0	0	2	k__Bacteria; p__Firmicutes; c__Erysipelotrichi; o__Erysipelotrichales; f__Erysipelotrichaceae; g__Sharpea
237	98	26	4	11	11	22	10	3	8	22	7	5	11	5	k__Bacteria; p__Bacteroidetes; c__Bacteroidia; o__Bacteroidales; f__Prevotellaceae; g__Prevotella; s__
2370	0	1	0	0	0	0	0	1	0	0	0	0	0	0	k__Bacteria; p__Proteobacteria; c__Gammaproteobacteria; o__Pasteurellales; f__Pasteurellaceae
2371	0	1	0	0	0	0	1	0	0	0	0	0	0	1	k__Bacteria; p__Tenericutes; c__Mollicutes; o__RF39; f__; g__; s__
2372	0	0	5	0	0	0	0	0	0	0	0	0	0	1	k__Bacteria; p__Firmicutes; c__Clostridia; o__Clostridiales; f__Lachnospiraceae; g__; s__
2373	1	3	2	0	1	0	1	0	1	1	0	0	0	0	k__Bacteria; p__Firmicutes; c__Clostridia; o__Clostridiales; f__; g__; s__
2374	0	1	0	0	0	0	2	0	0	0	0	0	0	0	k__Bacteria; p__Firmicutes; c__Clostridia; o__Clostridiales
2375	16	8	8	10	17	12	1	14	14	13	42	9	5	35	k__Bacteria; p__Firmicutes; c__Clostridia; o__Clostridiales; f__Lachnospiraceae; g__Moryella; s__
2376	0	0	0	0	0	0	1	0	0	0	0	0	4	0	k__Bacteria; p__Bacteroidetes; c__Bacteroidia; o__Bacteroidales; f__; g__; s__
2377	0	0	1	0	0	0	0	0	0	0	3	0	0	0	k__Bacteria; p__Bacteroidetes; c__Bacteroidia; o__Bacteroidales; f__Prevotellaceae; g__Prevotella; s__
2378	0	0	1	0	0	0	0	0	0	0	2	0	1	2	k__Bacteria; p__Bacteroidetes; c__Bacteroidia; o__Bacteroidales; f__; g__; s__
238	7	22	19	4	43	1	2	0	0	5	0	0	9	15	Unassigned
2380	0	0	0	0	0	0	0	0	0	0	0	0	0	2	k__Bacteria; p__Bacteroidetes; c__Bacteroidia; o__Bacteroidales; f__Prevotellaceae; g__Prevotella; s__
2381	0	0	0	0	2	0	0	0	0	0	0	0	0	0	k__Bacteria; p__Bacteroidetes; c__Bacteroidia; o__Bacteroidales; f__BS11; g__; s__
2382	5	0	0	0	0	1	0	2	0	4	0	7	0	1	k__Bacteria; p__Bacteroidetes; c__Bacteroidia; o__Bacteroidales; f__Prevotellaceae; g__Prevotella; s__
2383	0	0	2	0	0	0	0	0	0	0	0	0	0	1	k__Bacteria; p__Bacteroidetes; c__Bacteroidia; o__Bacteroidales; f__Prevotellaceae; g__Prevotella; s__
2384	1	0	0	0	0	0	0	0	0	0	0	0	1	0	k__Bacteria; p__Firmicutes; c__Clostridia; o__Clostridiales; f__Veillonellaceae; g__Anaerovibrio; s__
2385	0	0	0	0	0	0	0	0	0	0	0	0	1	1	k__Bacteria; p__Firmicutes; c__Clostridia; o__Clostridiales; f__Ruminococcaceae; g__; s__
2386	0	0	0	0	0	0	0	0	0	0	4	0	0	0	k__Bacteria; p__Bacteroidetes; c__Bacteroidia; o__Bacteroidales; f__Prevotellaceae; g__Prevotella; s__
2387	1	0	2	0	0	4	0	0	0	0	0	1	2	0	k__Bacteria; p__Bacteroidetes; c__Bacteroidia; o__Bacteroidales; f__S24-7; g__; s__
2388	2	0	0	1	1	0	0	1	0	0	0	1	0	0	k__Bacteria; p__Bacteroidetes; c__Bacteroidia; o__Bacteroidales; f__Prevotellaceae; g__Prevotella; s__
2389	0	0	3	1	0	0	0	0	0	0	0	0	0	0	k__Bacteria; p__Firmicutes; c__Clostridia; o__Clostridiales; f__Ruminococcaceae; g__Ruminococcus; s__flavefaciens
239	17	19	21	23	14	3	4	0	12	15	2	0	11	30	k__Bacteria; p__Bacteroidetes; c__Bacteroidia; o__Bacteroidales; f__[Paraprevotellaceae]; g__YRC22; s__
2390	4	1	1	1	0	1	0	0	2	0	2	0	0	0	k__Bacteria; p__Bacteroidetes; c__Bacteroidia; o__Bacteroidales; f__S24-7; g__; s__
2391	0	1	1	3	0	0	1	0	2	3	0	0	0	3	k__Bacteria; p__Firmicutes; c__Clostridia; o__Clostridiales; f__; g__; s__
2392	5	1	0	0	0	4	1	0	0	0	1	2	2	1	k__Bacteria; p__Bacteroidetes; c__Bacteroidia; o__Bacteroidales; f__RF16; g__; s__
2393	0	0	5	0	2	0	1	0	0	0	0	1	0	1	k__Bacteria; p__Proteobacteria; c__Alphaproteobacteria; o__; f__; g__; s__
2394	0	2	0	0	2	0	1	1	1	1	0	0	0	0	k__Bacteria; p__TM7; c__TM7-3; o__CW040; f__F16; g__; s__
2395	0	5	0	6	0	4	4	0	7	2	0	0	2	13	k__Bacteria; p__Bacteroidetes; c__Bacteroidia; o__Bacteroidales; f__Prevotellaceae; g__Prevotella; s__
2396	0	0	0	0	1	0	1	0	0	0	0	0	0	0	k__Bacteria; p__Actinobacteria; c__Coriobacteriia; o__Coriobacteriales; f__Coriobacteriaceae; g__; s__
2397	0	1	0	0	0	0	1	3	0	0	4	2	0	0	k__Bacteria; p__Firmicutes; c__Clostridia; o__Clostridiales; f__Lachnospiraceae; g__; s__
2398	0	1	0	2	0	0	0	0	3	0	0	0	0	0	k__Bacteria; p__TM7; c__TM7-3; o__CW040; f__F16; g__; s__
2399	0	0	6	1	0	2	0	1	1	5	0	1	1	1	k__Bacteria; p__Bacteroidetes; c__Bacteroidia; o__Bacteroidales; f__Prevotellaceae; g__Prevotella; s__
24	195	533	466	134	456	115	374	27	263	261	171	83	155	475	k__Bacteria; p__Firmicutes; c__Clostridia; o__Clostridiales; f__; g__; s__
240	17	12	14	5	19	35	15	6	17	17	30	4	17	40	k__Bacteria; p__Firmicutes; c__Clostridia; o__Clostridiales; f__; g__; s__
2400	0	9	0	2	0	1	0	0	0	0	0	0	3	2	k__Bacteria; p__Bacteroidetes; c__Bacteroidia; o__Bacteroidales; f__Prevotellaceae; g__Prevotella; s__
2401	0	0	0	2	0	1	0	1	0	0	0	0	0	0	k__Bacteria; p__Firmicutes; c__Clostridia; o__Clostridiales; f__Veillonellaceae; g__; s__
2402	0	0	0	0	2	0	0	0	0	0	0	0	0	0	k__Bacteria; p__Firmicutes; c__Clostridia; o__Clostridiales; f__Ruminococcaceae; g__; s__
2403	0	1	0	0	0	0	0	0	0	0	0	0	0	2	k__Bacteria; p__Firmicutes; c__Clostridia; o__Clostridiales; f__Ruminococcaceae; g__Ruminococcus; s__
2404	0	4	13	0	7	0	2	0	0	1	0	0	0	2	k__Bacteria; p__Spirochaetes; c__Spirochaetes; o__Spirochaetales; f__Spirochaetaceae; g__Treponema; s__
2405	0	3	1	0	0	0	0	0	0	0	0	0	0	0	k__Bacteria; p__Bacteroidetes; c__Bacteroidia; o__Bacteroidales; f__; g__; s__
2406	0	2	0	0	0	0	1	0	1	0	0	1	0	1	k__Bacteria; p__Firmicutes; c__Clostridia; o__Clostridiales; f__; g__; s__
2407	2	0	0	0	0	0	0	1	0	0	0	2	0	0	k__Bacteria; p__Bacteroidetes; c__Bacteroidia; o__Bacteroidales; f__; g__; s__
2408	0	0	2	0	0	0	0	0	0	0	0	0	0	0	k__Bacteria; p__Firmicutes; c__Clostridia; o__Clostridiales; f__Clostridiaceae; g__Clostridium; s__
2409	0	1	0	0	0	0	4	0	3	1	0	0	0	0	k__Bacteria; p__Tenericutes; c__Mollicutes; o__RF39; f__; g__; s__
241	5	16	0	0	8	4	82	0	0	31	1	0	0	7	k__Bacteria; p__Firmicutes; c__Clostridia; o__Clostridiales; f__Ruminococcaceae; g__Ruminococcus; s__
2410	0	3	0	0	0	0	0	0	0	0	0	0	0	0	k__Bacteria; p__Bacteroidetes; c__Bacteroidia; o__Bacteroidales; f__Prevotellaceae; g__Prevotella; s__
2411	0	0	0	0	0	0	0	0	2	0	0	0	0	0	k__Bacteria; p__Bacteroidetes; c__Bacteroidia; o__Bacteroidales; f__; g__; s__
2412	0	2	2	1	1	0	1	2	2	0	0	0	0	1	k__Bacteria; p__Firmicutes; c__Clostridia; o__Clostridiales; f__Ruminococcaceae; g__; s__
2413	1	0	0	0	0	0	3	0	0	0	0	0	0	0	k__Bacteria; p__Firmicutes; c__Clostridia; o__Clostridiales; f__Lachnospiraceae; g__; s__
2414	3	0	0	1	0	2	1	2	0	1	0	4	0	0	k__Bacteria; p__Bacteroidetes; c__Bacteroidia; o__Bacteroidales; f__[Paraprevotellaceae]; g__CF231; s__
2415	1	0	1	0	2	0	1	0	6	0	0	1	0	1	k__Bacteria; p__Firmicutes; c__Clostridia; o__Clostridiales; f__Lachnospiraceae; g__Coprococcus; s__
2416	0	1	1	1	0	0	0	0	0	0	1	0	0	0	k__Bacteria; p__Tenericutes; c__Mollicutes; o__RF39; f__; g__; s__
2417	5	13	13	6	9	11	17	6	6	8	11	1	18	9	k__Bacteria; p__Bacteroidetes; c__Bacteroidia; o__Bacteroidales; f__Prevotellaceae; g__Prevotella; s__
2418	0	0	0	0	0	3	0	0	0	0	1	0	0	2	k__Bacteria; p__Firmicutes; c__Clostridia; o__Clostridiales; f__; g__; s__
2419	0	3	0	0	1	0	0	0	0	0	0	0	0	0	k__Bacteria; p__SR1; c__; o__; f__; g__; s__
2420	0	0	0	0	2	0	0	0	0	0	0	0	0	0	k__Bacteria; p__Bacteroidetes; c__Bacteroidia; o__Bacteroidales; f__Prevotellaceae; g__Prevotella; s__
2421	0	0	0	0	0	0	0	0	0	0	0	4	0	0	Unassigned
2422	0	0	0	0	0	0	0	0	0	0	0	0	0	2	k__Bacteria; p__Firmicutes; c__Clostridia; o__Clostridiales; f__Lachnospiraceae; g__; s__
2423	0	0	0	0	2	0	0	0	0	0	0	0	0	0	k__Bacteria; p__Firmicutes; c__Clostridia; o__Clostridiales; f__Ruminococcaceae; g__; s__
2424	0	0	0	0	0	1	0	0	0	0	0	0	5	0	k__Bacteria; p__Bacteroidetes; c__Bacteroidia; o__Bacteroidales; f__; g__; s__
2425	0	3	0	0	0	0	0	0	0	0	0	0	0	0	k__Bacteria; p__Firmicutes; c__Clostridia; o__Clostridiales; f__Ruminococcaceae; g__; s__
2426	0	0	0	0	3	0	0	8	0	1	0	8	0	0	k__Bacteria; p__Bacteroidetes; c__Bacteroidia; o__Bacteroidales; f__Prevotellaceae; g__Prevotella; s__
2427	2	0	0	0	1	0	0	0	1	1	2	0	0	0	k__Bacteria; p__Bacteroidetes; c__Bacteroidia; o__Bacteroidales; f__Prevotellaceae; g__Prevotella; s__
2428	5	0	1	1	0	3	1	0	0	0	2	2	2	0	k__Bacteria; p__Firmicutes; c__Clostridia; o__Clostridiales; f__Ruminococcaceae; g__; s__
2429	0	1	0	0	2	0	0	0	0	5	0	0	0	0	k__Bacteria; p__Bacteroidetes; c__Bacteroidia; o__Bacteroidales; f__Prevotellaceae; g__Prevotella; s__
243	9	22	23	23	8	3	6	0	4	5	6	1	4	27	k__Bacteria; p__Bacteroidetes; c__Bacteroidia; o__Bacteroidales; f__Prevotellaceae; g__Prevotella; s__
2430	0	0	0	0	0	0	2	0	0	0	0	0	0	0	k__Bacteria; p__Firmicutes; c__Clostridia; o__Clostridiales; f__Ruminococcaceae; g__; s__
2432	0	0	0	0	0	0	0	0	0	2	0	0	0	0	k__Bacteria; p__Bacteroidetes; c__Bacteroidia; o__Bacteroidales; f__Prevotellaceae; g__Prevotella; s__
2433	0	3	7	3	0	2	1	5	3	0	0	1	1	1	k__Bacteria; p__Firmicutes; c__Clostridia; o__Clostridiales; f__Lachnospiraceae; g__Butyrivibrio; s__
2434	1	2	0	0	0	0	0	1	0	0	0	0	0	0	k__Bacteria; p__TM7; c__TM7-3; o__CW040; f__F16; g__; s__
2435	0	0	0	0	0	0	2	0	0	0	0	0	0	0	k__Bacteria; p__Bacteroidetes; c__Bacteroidia; o__Bacteroidales; f__Prevotellaceae; g__Prevotella; s__
2436	0	0	0	0	7	0	0	0	0	2	1	0	0	0	k__Bacteria; p__Bacteroidetes; c__Bacteroidia; o__Bacteroidales; f__[Paraprevotellaceae]; g__CF231; s__
2437	0	2	0	0	2	0	0	0	0	0	0	0	0	1	k__Bacteria; p__Fibrobacteres; c__Fibrobacteria; o__Fibrobacterales; f__Fibrobacteraceae; g__Fibrobacter; s__succinogenes
2438	0	0	0	0	0	0	0	0	0	1	0	0	1	0	k__Bacteria; p__Proteobacteria; c__Deltaproteobacteria; o__Desulfovibrionales; f__Desulfovibrionaceae; g__; s__
2439	0	0	11	0	1	1	0	1	0	1	2	0	0	5	k__Bacteria; p__Bacteroidetes; c__Bacteroidia; o__Bacteroidales; f__Prevotellaceae; g__Prevotella; s__
244	0	34	20	7	2	0	19	0	2	6	0	0	0	35	k__Bacteria; p__Bacteroidetes; c__Bacteroidia; o__Bacteroidales; f__; g__; s__
2441	19	6	20	23	13	15	16	13	29	21	22	19	14	28	k__Bacteria; p__Firmicutes; c__Clostridia; o__Clostridiales; f__Lachnospiraceae; g__Coprococcus; s__
2442	0	4	0	0	0	0	0	0	0	0	0	0	0	1	k__Bacteria; p__Bacteroidetes; c__Bacteroidia; o__Bacteroidales; f__[Paraprevotellaceae]; g__CF231; s__
2443	0	0	2	0	6	0	0	1	0	0	0	1	1	1	k__Bacteria; p__Fibrobacteres; c__Fibrobacteria; o__Fibrobacterales; f__Fibrobacteraceae; g__Fibrobacter; s__succinogenes
2444	2	0	0	0	0	0	0	0	0	0	0	0	0	0	k__Bacteria; p__Firmicutes; c__Clostridia; o__Clostridiales; f__Ruminococcaceae; g__Ruminococcus; s__
2445	0	2	0	0	0	0	0	0	0	0	0	0	0	0	k__Bacteria; p__Bacteroidetes; c__Bacteroidia; o__Bacteroidales; f__Prevotellaceae; g__Prevotella; s__
2446	0	0	0	0	0	0	0	0	0	0	2	0	0	0	k__Bacteria; p__Firmicutes; c__Erysipelotrichi; o__Erysipelotrichales; f__Erysipelotrichaceae; g__p-75-a5; s__
2447	0	1	1	0	0	0	0	0	1	0	2	0	0	0	k__Bacteria; p__Firmicutes; c__Clostridia; o__Clostridiales; f__; g__; s__
2448	0	0	0	0	0	0	0	0	0	0	0	0	2	1	k__Bacteria; p__Verrucomicrobia; c__Verruco-5; o__WCHB1-41; f__WCHB1-25; g__; s__
2449	0	0	0	0	1	0	0	1	0	0	0	0	0	0	k__Bacteria; p__Tenericutes; c__Mollicutes; o__Anaeroplasmatales; f__Anaeroplasmataceae; g__Anaeroplasma; s__
245	9	36	13	1	59	2	8	1	1	25	4	2	5	16	k__Bacteria; p__Bacteroidetes; c__Bacteroidia; o__Bacteroidales; f__Bacteroidaceae; g__BF311; s__
2450	2	0	0	0	0	0	0	0	0	0	0	0	0	0	k__Bacteria; p__Bacteroidetes; c__Bacteroidia; o__Bacteroidales; f__Prevotellaceae; g__Prevotella; s__
2451	1	0	2	3	0	0	0	0	1	0	0	0	0	0	k__Bacteria; p__Firmicutes; c__Clostridia; o__Clostridiales; f__Veillonellaceae; g__Succiniclasticum; s__
2452	0	1	1	0	1	0	1	0	2	1	0	0	0	0	k__Bacteria; p__Firmicutes; c__Clostridia; o__Clostridiales; f__; g__; s__
2453	0	0	1	0	0	0	0	0	0	0	0	0	2	0	k__Bacteria; p__Firmicutes; c__Clostridia; o__Clostridiales; f__Veillonellaceae; g__; s__
2454	0	0	0	0	0	0	0	0	0	0	0	0	2	0	Unassigned
2455	0	0	0	0	0	0	0	0	1	0	0	0	0	1	k__Bacteria; p__Firmicutes; c__Clostridia; o__Clostridiales; f__Lachnospiraceae; g__Butyrivibrio; s__
2456	7	3	3	1	3	1	4	1	0	3	3	0	1	2	k__Bacteria; p__Firmicutes; c__Clostridia; o__Clostridiales; f__; g__; s__
2457	0	0	0	0	0	0	0	0	0	0	0	0	2	0	k__Bacteria; p__Bacteroidetes; c__Bacteroidia; o__Bacteroidales; f__Prevotellaceae; g__Prevotella; s__copri
2458	0	0	0	1	2	1	0	1	2	1	1	0	2	1	k__Bacteria; p__Bacteroidetes; c__Bacteroidia; o__Bacteroidales; f__Prevotellaceae; g__Prevotella; s__
2459	0	0	0	1	2	0	1	1	0	0	0	0	0	1	k__Bacteria; p__Verrucomicrobia; c__Verruco-5; o__WCHB1-41; f__RFP12; g__; s__
246	0	2	0	0	80	0	0	0	0	32	5	0	0	0	k__Bacteria; p__Fibrobacteres; c__Fibrobacteria; o__Fibrobacterales; f__Fibrobacteraceae; g__Fibrobacter; s__succinogenes
2460	0	3	0	0	0	0	1	0	0	0	0	0	0	0	Unassigned
2461	1	5	5	2	4	1	11	0	0	3	0	0	1	0	k__Bacteria; p__Proteobacteria; c__Alphaproteobacteria; o__RF32; f__; g__; s__
2462	0	5	10	3	2	3	3	1	11	3	0	0	2	6	k__Bacteria; p__Bacteroidetes; c__Bacteroidia; o__Bacteroidales; f__Prevotellaceae; g__Prevotella; s__
2463	14	0	0	3	0	0	0	0	5	0	2	1	1	0	k__Bacteria; p__Bacteroidetes; c__Bacteroidia; o__Bacteroidales; f__Prevotellaceae; g__Prevotella; s__
2464	0	4	0	0	1	0	0	0	0	0	0	0	0	0	k__Bacteria; p__Firmicutes; c__Clostridia; o__Clostridiales; f__; g__; s__
2465	1	2	3	0	2	0	1	0	0	0	0	1	0	0	k__Bacteria; p__Bacteroidetes; c__Bacteroidia; o__Bacteroidales; f__Prevotellaceae; g__Prevotella; s__
2466	5	0	1	0	1	1	1	0	1	0	0	0	0	0	k__Bacteria; p__Firmicutes; c__Clostridia; o__Clostridiales; f__Lachnospiraceae; g__Coprococcus; s__
2467	0	0	0	0	1	4	0	2	0	0	1	2	4	1	k__Bacteria; p__Bacteroidetes; c__Bacteroidia; o__Bacteroidales; f__Prevotellaceae; g__Prevotella; s__
2468	0	0	0	2	1	0	0	0	0	0	0	0	0	0	k__Bacteria; p__Bacteroidetes; c__Bacteroidia; o__Bacteroidales; f__Prevotellaceae; g__Prevotella; s__
2469	0	0	0	0	0	0	0	0	0	0	2	1	0	0	k__Bacteria; p__Bacteroidetes; c__Bacteroidia; o__Bacteroidales; f__; g__; s__
247	79	14	6	18	1	13	2	6	3	0	8	1	5	1	k__Bacteria; p__Bacteroidetes; c__Bacteroidia; o__Bacteroidales; f__; g__; s__
2470	0	4	0	1	1	1	2	2	0	0	0	1	0	2	k__Bacteria; p__Bacteroidetes; c__Bacteroidia; o__Bacteroidales; f__; g__; s__
2471	0	2	1	0	0	0	0	0	0	0	0	0	10	2	k__Bacteria; p__Bacteroidetes; c__Bacteroidia; o__Bacteroidales; f__Prevotellaceae; g__Prevotella; s__
2472	0	0	0	0	1	1	0	0	0	0	0	0	1	0	k__Bacteria; p__Fibrobacteres; c__Fibrobacteria; o__Fibrobacterales; f__Fibrobacteraceae; g__Fibrobacter; s__succinogenes
2473	0	0	7	9	0	2	3	0	1	0	0	0	0	1	k__Bacteria; p__Bacteroidetes; c__Bacteroidia; o__Bacteroidales; f__Prevotellaceae; g__Prevotella; s__
2474	1	0	0	0	0	0	0	0	3	0	0	1	0	0	k__Bacteria; p__Bacteroidetes; c__Bacteroidia; o__Bacteroidales; f__Prevotellaceae; g__Prevotella; s__
2475	0	0	0	0	2	0	0	0	2	0	0	0	0	0	k__Bacteria; p__Bacteroidetes; c__Bacteroidia; o__Bacteroidales; f__Prevotellaceae; g__Prevotella; s__
2476	0	0	0	0	1	0	0	0	0	0	0	0	1	0	k__Bacteria; p__Firmicutes; c__Clostridia; o__Clostridiales; f__; g__; s__
2477	2	0	0	0	0	2	0	0	0	0	0	0	0	0	k__Bacteria; p__Firmicutes; c__Clostridia; o__Clostridiales; f__Lachnospiraceae; g__; s__
2478	1	0	0	0	0	2	0	0	0	0	1	3	1	1	k__Bacteria; p__Actinobacteria; c__Coriobacteriia; o__Coriobacteriales; f__Coriobacteriaceae; g__; s__
2479	0	2	4	0	5	1	4	0	0	1	0	0	4	2	k__Bacteria; p__Bacteroidetes; c__Bacteroidia; o__Bacteroidales; f__; g__; s__
248	78	50	32	37	23	49	50	6	75	43	40	35	77	27	k__Bacteria; p__Bacteroidetes; c__Bacteroidia; o__Bacteroidales; f__Prevotellaceae; g__Prevotella; s__
2480	0	0	0	0	0	0	1	0	1	0	0	0	0	1	k__Bacteria; p__Firmicutes; c__Clostridia; o__Clostridiales; f__Lachnospiraceae; g__; s__
2481	2	55	53	12	79	13	11	1	8	34	5	0	55	22	k__Bacteria; p__Fibrobacteres; c__Fibrobacteria; o__Fibrobacterales; f__Fibrobacteraceae; g__Fibrobacter; s__succinogenes
2482	0	2	0	2	0	0	6	0	1	1	0	5	1	0	k__Bacteria; p__Bacteroidetes; c__Bacteroidia; o__Bacteroidales; f__[Paraprevotellaceae]; g__YRC22; s__
2483	6	2	2	3	1	0	2	0	3	1	1	2	0	1	k__Bacteria; p__Bacteroidetes; c__Bacteroidia; o__Bacteroidales; f__Prevotellaceae; g__Prevotella; s__
2484	0	0	0	0	0	0	0	0	0	2	0	0	0	0	k__Bacteria; p__Firmicutes; c__Clostridia; o__Clostridiales; f__Ruminococcaceae; g__; s__
2485	0	0	0	0	0	2	0	0	0	0	0	0	0	0	k__Bacteria; p__Firmicutes; c__Clostridia; o__Clostridiales; f__; g__; s__
2486	0	0	0	1	0	1	0	0	0	0	1	1	1	0	k__Bacteria; p__Bacteroidetes; c__Bacteroidia; o__Bacteroidales; f__[Paraprevotellaceae]; g__CF231; s__
2487	0	3	1	0	0	0	0	0	0	0	0	0	0	0	k__Bacteria; p__Firmicutes; c__Clostridia; o__Clostridiales; f__Lachnospiraceae
2488	0	0	0	2	0	0	0	0	0	0	0	0	0	0	k__Bacteria; p__Firmicutes; c__Clostridia; o__Clostridiales; f__[Mogibacteriaceae]; g__Mogibacterium; s__
2489	0	2	0	0	1	0	0	0	0	0	0	0	0	0	k__Bacteria; p__Bacteroidetes; c__Bacteroidia; o__Bacteroidales; f__Prevotellaceae; g__Prevotella; s__
249	57	39	62	16	43	59	56	5	58	64	38	22	23	39	k__Bacteria; p__Firmicutes; c__Clostridia; o__Clostridiales; f__Lachnospiraceae
2490	5	2	3	1	1	7	3	1	6	3	3	1	3	5	k__Bacteria; p__Firmicutes; c__Clostridia; o__Clostridiales; f__Lachnospiraceae; g__; s__
2491	0	1	0	0	0	0	1	1	0	0	0	0	0	0	k__Bacteria; p__Firmicutes; c__Clostridia; o__Clostridiales; f__; g__; s__
2492	0	0	2	1	0	0	1	1	0	1	0	0	0	0	k__Bacteria; p__Bacteroidetes; c__Bacteroidia; o__Bacteroidales; f__Prevotellaceae; g__Prevotella; s__
2493	0	0	1	0	0	0	0	0	0	1	0	0	0	0	k__Bacteria; p__Bacteroidetes; c__Bacteroidia; o__Bacteroidales; f__RF16; g__; s__
2494	0	0	1	0	0	0	0	0	0	0	0	0	0	1	k__Bacteria; p__Firmicutes; c__Clostridia; o__Clostridiales; f__Ruminococcaceae; g__; s__
2495	0	0	0	0	1	0	0	0	0	1	0	0	0	1	k__Bacteria; p__Firmicutes; c__Clostridia; o__Clostridiales; f__; g__; s__
2497	3	0	0	0	0	0	0	0	0	0	0	0	0	0	k__Bacteria; p__Bacteroidetes; c__Bacteroidia; o__Bacteroidales; f__S24-7; g__; s__
2498	1	0	1	7	3	9	3	2	6	16	0	0	19	4	k__Bacteria; p__Bacteroidetes; c__Bacteroidia; o__Bacteroidales; f__Prevotellaceae; g__Prevotella; s__
2499	0	0	0	0	0	0	0	1	0	0	0	0	0	1	k__Bacteria; p__Bacteroidetes; c__Bacteroidia; o__Bacteroidales; f__; g__; s__
25	18	55	8	7	521	53	11	1	13	304	2	17	37	10	k__Bacteria; p__Firmicutes; c__Clostridia; o__Clostridiales; f__; g__; s__
250	18	25	8	11	14	13	14	8	4	7	16	1	11	26	k__Bacteria; p__Firmicutes; c__Clostridia; o__Clostridiales; f__Ruminococcaceae; g__; s__
2500	0	0	2	0	1	0	0	0	0	0	1	0	1	0	k__Bacteria; p__Synergistetes; c__Synergistia; o__Synergistales; f__Synergistaceae; g__; s__
2501	0	1	0	0	0	0	0	0	1	0	0	0	0	0	k__Bacteria; p__Firmicutes; c__Erysipelotrichi; o__Erysipelotrichales; f__Erysipelotrichaceae; g__p-75-a5; s__
2502	0	2	1	0	1	0	0	0	0	0	0	0	0	0	k__Bacteria; p__Spirochaetes; c__Spirochaetes; o__Spirochaetales; f__Spirochaetaceae; g__Treponema; s__
2503	3	0	0	0	0	0	1	0	0	0	0	0	0	0	k__Bacteria; p__Firmicutes; c__Clostridia; o__Clostridiales; f__; g__; s__
2504	0	0	1	0	0	0	1	1	2	0	0	1	0	3	k__Bacteria; p__Bacteroidetes; c__Bacteroidia; o__Bacteroidales; f__Prevotellaceae; g__Prevotella; s__
2505	0	1	1	0	1	0	1	0	0	0	1	0	0	1	k__Bacteria; p__Bacteroidetes; c__Bacteroidia; o__Bacteroidales; f__; g__; s__
2506	0	1	0	2	0	1	0	0	1	3	2	0	1	1	k__Bacteria; p__Bacteroidetes; c__Bacteroidia; o__Bacteroidales; f__S24-7; g__; s__
2507	0	13	0	0	1	0	3	2	1	1	0	0	1	4	k__Bacteria; p__Bacteroidetes; c__Bacteroidia; o__Bacteroidales; f__Prevotellaceae; g__Prevotella; s__
2508	0	0	0	1	2	0	1	0	0	0	1	0	0	0	k__Bacteria; p__Bacteroidetes; c__Bacteroidia; o__Bacteroidales; f__Prevotellaceae; g__Prevotella; s__
2509	0	1	0	0	1	1	0	2	0	3	0	0	0	0	k__Bacteria; p__Firmicutes; c__Clostridia; o__Clostridiales; f__[Mogibacteriaceae]; g__; s__
251	19	4	15	6	19	13	5	18	3	18	1	32	17	23	k__Bacteria; p__Bacteroidetes; c__Bacteroidia; o__Bacteroidales; f__; g__; s__
2510	0	3	0	0	1	0	3	0	0	0	0	0	0	0	k__Bacteria; p__Firmicutes; c__Clostridia; o__Clostridiales; f__Ruminococcaceae; g__; s__
2511	19	35	15	2	18	7	17	0	11	13	4	0	8	13	k__Bacteria; p__Firmicutes; c__Clostridia; o__Clostridiales; f__Lachnospiraceae
2512	0	0	2	0	0	0	0	0	0	0	0	0	0	0	k__Bacteria; p__Firmicutes; c__Erysipelotrichi; o__Erysipelotrichales; f__Erysipelotrichaceae; g__Bulleidia
2513	1	0	0	0	0	1	0	0	0	0	0	0	3	0	k__Bacteria; p__Tenericutes; c__Mollicutes; o__RF39; f__; g__; s__
2514	1	0	2	1	2	0	2	0	2	4	0	0	2	1	k__Bacteria; p__Firmicutes; c__Clostridia; o__Clostridiales; f__Lachnospiraceae; g__; s__
2515	0	0	0	0	0	0	0	0	0	0	0	2	0	0	k__Bacteria; p__Firmicutes; c__Clostridia; o__Clostridiales; f__Ruminococcaceae; g__; s__
2516	0	3	0	0	0	0	6	0	0	1	0	0	0	0	k__Bacteria; p__Bacteroidetes; c__Bacteroidia; o__Bacteroidales; f__Prevotellaceae; g__Prevotella
2517	0	0	0	0	2	0	0	0	0	0	0	0	0	0	k__Bacteria; p__Firmicutes; c__Clostridia; o__Clostridiales; f__Ruminococcaceae; g__; s__
2518	0	0	0	1	0	0	2	0	0	1	0	0	0	2	k__Bacteria; p__Firmicutes; c__Clostridia; o__Clostridiales; f__; g__; s__
2519	2	0	0	0	2	0	0	0	0	1	0	0	3	0	Unassigned
2520	0	0	0	0	5	0	0	0	0	0	0	0	0	0	k__Bacteria; p__Firmicutes; c__Clostridia; o__Clostridiales; f__; g__; s__
2521	0	0	2	0	0	0	0	0	0	0	0	0	0	0	k__Bacteria; p__Firmicutes; c__Clostridia; o__Clostridiales; f__Lachnospiraceae; g__Butyrivibrio; s__
2522	0	2	0	1	0	0	0	0	1	0	2	0	0	0	k__Bacteria; p__Tenericutes; c__Mollicutes; o__RF39; f__; g__; s__
2523	24	5	11	15	4	10	1	0	39	2	12	0	4	24	k__Bacteria; p__Bacteroidetes; c__Bacteroidia; o__Bacteroidales; f__S24-7; g__; s__
2524	0	3	0	0	0	0	0	0	0	0	0	0	0	0	k__Bacteria; p__Tenericutes; c__Mollicutes; o__RF39; f__; g__; s__
2525	0	0	0	0	0	0	0	0	0	0	0	0	0	4	Unassigned
2526	1	5	0	0	3	1	9	0	0	0	0	0	5	1	k__Bacteria; p__Proteobacteria; c__Alphaproteobacteria; o__RF32; f__; g__; s__
2527	0	1	0	0	0	0	2	0	0	0	0	0	0	0	k__Bacteria; p__Verrucomicrobia; c__Verruco-5; o__WCHB1-41; f__RFP12; g__; s__
2528	2	3	3	0	1	3	5	0	2	2	1	0	0	1	k__Bacteria; p__Firmicutes; c__Clostridia; o__Clostridiales; f__Lachnospiraceae; g__; s__
2529	0	0	0	0	0	0	0	8	0	5	0	4	0	0	k__Bacteria; p__Bacteroidetes; c__Bacteroidia; o__Bacteroidales; f__Prevotellaceae; g__Prevotella; s__
253	0	26	0	0	99	0	6	0	0	23	0	0	2	0	Unassigned
2530	1	1	0	0	0	0	0	0	0	0	2	0	0	0	k__Bacteria; p__Firmicutes; c__Clostridia; o__Clostridiales; f__; g__; s__
2531	0	4	0	0	0	0	0	0	0	0	5	0	0	1	k__Bacteria; p__Firmicutes; c__Clostridia; o__Clostridiales; f__; g__; s__
2532	30	25	7	6	21	5	16	1	2	12	4	0	4	3	k__Bacteria; p__Bacteroidetes; c__Bacteroidia; o__Bacteroidales; f__; g__; s__
2533	0	0	0	0	0	0	4	0	0	0	0	0	0	0	k__Bacteria; p__Bacteroidetes; c__Bacteroidia; o__Bacteroidales; f__[Paraprevotellaceae]; g__YRC22; s__
2534	0	0	4	0	4	1	0	0	0	0	0	0	1	1	Unassigned
2535	0	0	0	0	0	0	0	2	0	0	0	0	0	0	k__Bacteria; p__Bacteroidetes; c__Bacteroidia; o__Bacteroidales; f__Prevotellaceae; g__Prevotella; s__
2536	0	0	1	0	2	0	0	0	0	0	0	0	0	0	k__Bacteria; p__Bacteroidetes; c__Bacteroidia; o__Bacteroidales; f__; g__; s__
2537	0	0	0	0	2	0	0	0	0	5	0	0	0	0	k__Bacteria; p__Bacteroidetes; c__Bacteroidia; o__Bacteroidales; f__Prevotellaceae; g__Prevotella; s__
2538	0	2	1	2	0	0	0	0	0	0	1	0	1	0	k__Bacteria; p__Firmicutes; c__Clostridia; o__Clostridiales; f__Veillonellaceae; g__Selenomonas; s__ruminantium
2539	0	0	0	0	0	0	0	0	0	0	0	0	0	3	k__Bacteria; p__Firmicutes; c__Erysipelotrichi; o__Erysipelotrichales; f__Erysipelotrichaceae; g__Bulleidia; s__
254	12	7	29	11	12	25	15	55	8	28	11	29	23	17	k__Bacteria; p__Bacteroidetes; c__Bacteroidia; o__Bacteroidales; f__Prevotellaceae; g__Prevotella; s__
2540	0	4	3	0	0	31	0	0	0	0	0	0	7	1	k__Bacteria; p__Bacteroidetes; c__Bacteroidia; o__Bacteroidales; f__BS11; g__; s__
2541	28	26	15	1	14	17	19	0	8	8	7	5	3	18	k__Bacteria; p__Firmicutes; c__Clostridia; o__Clostridiales; f__; g__; s__
2542	0	1	2	0	0	0	1	0	0	0	0	0	1	0	k__Bacteria; p__Spirochaetes; c__Spirochaetes; o__Spirochaetales; f__Spirochaetaceae; g__Treponema; s__
2543	0	0	0	0	0	0	0	0	0	2	0	0	0	0	k__Bacteria; p__Firmicutes; c__Clostridia; o__Clostridiales; f__Ruminococcaceae; g__; s__
2544	0	0	0	0	0	1	0	1	1	0	1	0	0	2	k__Bacteria; p__Firmicutes; c__Clostridia; o__Clostridiales; f__; g__; s__
2545	2	1	1	0	0	1	1	0	0	0	0	0	2	0	k__Bacteria; p__Firmicutes; c__Clostridia; o__Clostridiales; f__; g__; s__
2546	0	1	0	0	0	0	0	0	0	0	0	2	0	0	k__Bacteria; p__Bacteroidetes; c__Bacteroidia; o__Bacteroidales; f__Prevotellaceae; g__Prevotella; s__
2547	0	5	4	0	3	1	3	0	0	4	0	0	0	1	k__Bacteria; p__Firmicutes; c__Clostridia; o__Clostridiales; f__Lachnospiraceae; g__; s__
2548	0	0	0	0	0	0	0	0	2	0	0	0	0	1	k__Bacteria; p__Bacteroidetes; c__Bacteroidia; o__Bacteroidales; f__Prevotellaceae; g__Prevotella; s__
2549	0	0	0	0	2	0	0	0	0	0	0	0	0	0	k__Bacteria; p__Firmicutes; c__Clostridia; o__Clostridiales; f__Ruminococcaceae; g__Oscillospira; s__
255	8	7	6	1	44	0	1	12	0	40	6	5	2	5	k__Bacteria; p__Proteobacteria; c__Gammaproteobacteria; o__Alteromonadales; f__Psychromonadaceae; g__Psychromonas; s__
2550	1	8	1	1	0	1	1	1	0	3	0	1	0	2	k__Bacteria; p__Bacteroidetes; c__Bacteroidia; o__Bacteroidales; f__; g__; s__
2551	2	1	3	0	0	0	0	0	2	3	0	0	0	2	k__Bacteria; p__Bacteroidetes; c__Bacteroidia; o__Bacteroidales; f__Prevotellaceae; g__Prevotella; s__
2552	0	4	2	0	0	1	1	0	0	0	0	0	0	1	k__Bacteria; p__Firmicutes; c__Clostridia; o__Clostridiales; f__; g__; s__
2553	0	0	0	0	0	0	0	0	2	0	0	0	0	0	k__Bacteria; p__Bacteroidetes; c__Bacteroidia; o__Bacteroidales; f__BS11; g__; s__
2554	3	3	0	0	2	3	0	0	0	0	0	1	1	0	k__Bacteria; p__Firmicutes; c__Clostridia; o__Clostridiales; f__Lachnospiraceae; g__; s__
2555	0	1	0	0	1	0	1	1	0	0	0	0	2	0	k__Bacteria; p__Firmicutes; c__Clostridia; o__Clostridiales; f__Lachnospiraceae; g__Butyrivibrio; s__
2556	0	0	2	0	0	0	0	0	0	0	0	0	0	0	k__Bacteria; p__Firmicutes; c__Clostridia; o__Clostridiales; f__Lachnospiraceae
2557	0	0	0	8	0	1	0	0	0	0	0	0	0	0	Unassigned
2558	0	0	0	0	1	2	0	0	0	0	0	0	1	0	Unassigned
2559	7	5	3	0	2	4	7	0	6	2	3	1	1	3	k__Bacteria; p__Firmicutes; c__Clostridia; o__Clostridiales; f__; g__; s__
256	32	18	7	37	15	2	12	9	21	15	24	14	11	4	k__Bacteria; p__Bacteroidetes; c__Bacteroidia; o__Bacteroidales; f__Prevotellaceae; g__Prevotella; s__
2560	0	2	0	0	0	0	0	0	0	1	0	0	0	0	k__Bacteria; p__Bacteroidetes; c__Bacteroidia; o__Bacteroidales; f__; g__; s__
2561	0	0	3	0	0	0	0	0	0	0	0	0	0	3	k__Bacteria; p__Firmicutes; c__Clostridia; o__Clostridiales; f__Ruminococcaceae; g__; s__
2562	0	0	0	0	0	0	0	0	0	0	2	0	0	0	k__Bacteria; p__Firmicutes; c__Clostridia; o__Clostridiales; f__Ruminococcaceae; g__; s__
2563	0	1	0	0	0	0	0	0	0	0	0	0	1	1	k__Bacteria; p__Spirochaetes; c__Spirochaetes; o__Sphaerochaetales; f__Sphaerochaetaceae; g__; s__
2564	0	0	1	0	0	0	0	0	0	2	0	0	0	0	k__Bacteria; p__Firmicutes; c__Clostridia; o__Clostridiales; f__Lachnospiraceae
2565	3	0	0	0	0	0	0	0	0	1	1	0	0	0	k__Bacteria; p__Bacteroidetes; c__Bacteroidia; o__Bacteroidales; f__[Paraprevotellaceae]; g__; s__
2566	5	1	0	0	3	6	4	0	0	4	2	7	1	4	k__Bacteria; p__Firmicutes; c__Clostridia; o__Clostridiales; f__Lachnospiraceae; g__; s__
2567	0	14	10	0	2	0	4	0	0	2	0	2	0	7	k__Bacteria; p__Bacteroidetes; c__Bacteroidia; o__Bacteroidales; f__; g__; s__
2568	0	0	1	1	1	1	0	0	1	1	0	0	1	1	k__Bacteria; p__Bacteroidetes; c__Bacteroidia; o__Bacteroidales; f__Prevotellaceae; g__Prevotella; s__
2569	0	0	2	0	0	0	0	0	0	0	0	0	0	0	k__Bacteria; p__Firmicutes; c__Clostridia; o__Clostridiales; f__Ruminococcaceae; g__Ruminococcus; s__
257	5	15	7	15	16	16	16	0	10	11	1	0	10	3	k__Bacteria; p__Firmicutes; c__Clostridia; o__Clostridiales; f__Ruminococcaceae; g__Ruminococcus; s__
2570	0	1	0	0	0	2	1	0	0	0	0	0	7	0	k__Bacteria; p__Bacteroidetes; c__Bacteroidia; o__Bacteroidales; f__Prevotellaceae; g__Prevotella; s__
2571	0	4	2	9	2	8	2	0	6	1	0	0	1	4	k__Bacteria; p__Bacteroidetes; c__Bacteroidia; o__Bacteroidales; f__Prevotellaceae; g__Prevotella; s__
2572	0	2	1	1	4	0	1	0	1	0	0	0	0	0	k__Bacteria; p__Bacteroidetes; c__Bacteroidia; o__Bacteroidales; f__Prevotellaceae; g__Prevotella; s__
2573	5	7	5	0	0	3	2	1	1	2	2	1	6	4	k__Bacteria; p__Bacteroidetes; c__Bacteroidia; o__Bacteroidales; f__; g__; s__
2574	0	2	0	0	0	0	2	1	0	0	2	0	1	0	k__Bacteria; p__Bacteroidetes; c__Bacteroidia; o__Bacteroidales; f__; g__; s__
2575	0	0	0	0	0	1	0	0	1	0	0	0	0	1	k__Bacteria; p__Bacteroidetes; c__Bacteroidia; o__Bacteroidales; f__; g__; s__
2576	2	0	0	0	0	0	0	0	0	0	0	0	0	0	Unassigned
2577	0	1	4	0	0	0	0	0	0	0	0	0	0	1	k__Bacteria; p__Bacteroidetes; c__Bacteroidia; o__Bacteroidales; f__S24-7; g__; s__
2578	0	3	1	0	0	0	0	0	0	0	0	0	0	0	k__Bacteria; p__Tenericutes; c__Mollicutes; o__RF39; f__; g__; s__
258	35	141	73	24	51	54	69	4	42	41	35	11	37	80	k__Bacteria; p__Firmicutes; c__Clostridia; o__Clostridiales; f__Lachnospiraceae
2580	0	1	0	0	0	0	0	2	0	0	0	0	0	0	k__Bacteria; p__Firmicutes; c__Erysipelotrichi; o__Erysipelotrichales; f__Erysipelotrichaceae; g__RFN20; s__
2581	3	1	0	0	3	0	0	81	0	3	2	39	0	0	k__Bacteria; p__Bacteroidetes; c__Bacteroidia; o__Bacteroidales; f__Prevotellaceae; g__Prevotella; s__
2582	1	2	0	1	0	4	1	6	2	2	0	4	1	1	k__Bacteria; p__Bacteroidetes; c__Bacteroidia; o__Bacteroidales; f__Prevotellaceae; g__Prevotella; s__
2583	5	0	0	0	0	0	0	0	0	0	0	0	0	0	k__Bacteria; p__Proteobacteria; c__Deltaproteobacteria; o__GMD14H09; f__; g__; s__
2584	0	1	0	1	0	0	0	0	1	1	4	0	0	0	k__Bacteria; p__Firmicutes; c__Clostridia; o__Clostridiales; f__Lachnospiraceae
2585	0	11	1	0	2	4	5	0	6	0	0	0	3	5	k__Bacteria; p__Firmicutes; c__Clostridia; o__Clostridiales; f__Lachnospiraceae
2586	0	5	1	0	0	1	0	1	4	0	0	2	1	4	k__Bacteria; p__Bacteroidetes; c__Bacteroidia; o__Bacteroidales; f__Prevotellaceae; g__Prevotella; s__
2587	0	1	1	0	1	0	1	0	0	0	0	0	0	0	k__Bacteria; p__Tenericutes; c__Mollicutes; o__RF39; f__; g__; s__
2588	1	0	0	1	0	0	0	0	0	0	0	0	2	4	k__Bacteria; p__Firmicutes; c__Clostridia; o__Clostridiales; f__Lachnospiraceae; g__Butyrivibrio; s__
2589	0	0	0	0	0	0	0	0	2	0	0	0	0	0	k__Bacteria; p__Firmicutes; c__Clostridia; o__Clostridiales; f__; g__; s__
259	1	14	18	18	4	8	5	2	10	5	18	14	1	26	k__Bacteria; p__Firmicutes; c__Clostridia; o__Clostridiales; f__Ruminococcaceae; g__; s__
2590	0	3	1	0	0	0	0	0	0	0	0	0	2	0	k__Bacteria; p__Tenericutes; c__Mollicutes; o__RF39; f__; g__; s__
2591	0	0	0	1	1	0	0	0	0	0	0	0	0	0	k__Bacteria; p__Spirochaetes; c__Spirochaetes; o__Spirochaetales; f__Spirochaetaceae; g__Treponema; s__
2592	0	0	3	1	2	0	0	0	2	6	0	0	0	1	k__Bacteria; p__TM7; c__TM7-3; o__CW040; f__F16; g__; s__
2593	3	0	0	0	0	0	0	0	0	0	0	0	0	0	k__Bacteria; p__Bacteroidetes; c__Bacteroidia; o__Bacteroidales; f__RF16; g__; s__
2594	0	0	0	0	1	0	4	0	0	0	0	0	0	2	k__Bacteria; p__Bacteroidetes; c__Bacteroidia; o__Bacteroidales; f__Prevotellaceae; g__Prevotella; s__
2595	0	0	0	0	2	0	0	0	0	0	0	0	0	1	k__Bacteria; p__Fibrobacteres; c__Fibrobacteria; o__Fibrobacterales; f__Fibrobacteraceae; g__Fibrobacter; s__succinogenes
2596	2	0	0	0	0	0	0	0	0	0	0	0	0	0	k__Bacteria; p__Bacteroidetes; c__Bacteroidia; o__Bacteroidales; f__S24-7; g__; s__
2597	5	1	9	4	1	0	1	2	3	0	4	22	1	4	k__Bacteria; p__Bacteroidetes; c__Bacteroidia; o__Bacteroidales; f__Prevotellaceae; g__Prevotella; s__
2598	0	4	0	0	0	0	0	0	0	0	0	0	0	1	k__Bacteria; p__Bacteroidetes; c__Bacteroidia; o__Bacteroidales; f__[Paraprevotellaceae]; g__; s__
2599	0	0	0	0	2	0	0	0	0	0	0	0	0	0	k__Bacteria; p__Firmicutes; c__Clostridia; o__Clostridiales; f__Lachnospiraceae
26	70	759	38	50	40	53	507	2	132	31	9	14	160	43	k__Bacteria; p__Firmicutes; c__Clostridia; o__Clostridiales; f__Ruminococcaceae; g__; s__
260	4	20	6	1	37	1	14	2	0	9	0	1	1	7	k__Bacteria; p__Spirochaetes; c__Spirochaetes; o__Spirochaetales; f__Spirochaetaceae; g__Treponema; s__
2600	0	0	0	1	2	0	0	0	0	0	0	0	0	0	k__Bacteria; p__Proteobacteria; c__Deltaproteobacteria; o__GMD14H09; f__; g__; s__
2601	0	0	0	0	1	3	0	0	0	0	0	0	0	2	k__Bacteria; p__Firmicutes; c__Clostridia; o__Clostridiales; f__; g__; s__
2602	2	2	0	0	0	0	0	0	0	0	0	0	0	0	k__Bacteria; p__Firmicutes; c__Clostridia; o__Clostridiales; f__; g__; s__
2603	0	0	0	0	1	0	0	0	0	0	0	0	0	1	k__Bacteria; p__Tenericutes; c__Mollicutes; o__RF39; f__; g__; s__
2604	2	0	0	0	0	0	0	1	0	0	0	1	0	0	Unassigned
2605	2	0	0	0	1	0	0	0	0	0	0	0	0	0	k__Bacteria; p__Bacteroidetes; c__Bacteroidia; o__Bacteroidales; f__Prevotellaceae; g__Prevotella; s__
2606	0	0	0	3	0	0	1	0	0	0	0	0	0	0	Unassigned
2607	0	1	0	0	1	0	0	0	0	0	0	0	0	1	k__Bacteria; p__Firmicutes; c__Clostridia; o__Clostridiales; f__; g__; s__
2608	0	3	0	0	0	0	1	0	0	6	0	0	0	0	k__Bacteria; p__Bacteroidetes; c__Bacteroidia; o__Bacteroidales; f__S24-7; g__; s__
2609	0	0	0	0	3	0	0	0	0	0	1	0	0	0	k__Bacteria; p__Bacteroidetes; c__Bacteroidia; o__Bacteroidales; f__Prevotellaceae; g__Prevotella; s__
261	6	0	111	31	10	16	2	42	22	14	14	31	19	20	k__Bacteria; p__Bacteroidetes; c__Bacteroidia; o__Bacteroidales; f__Prevotellaceae; g__Prevotella; s__
2610	0	4	0	2	0	1	3	2	2	1	0	0	4	1	k__Bacteria; p__Bacteroidetes; c__Bacteroidia; o__Bacteroidales; f__; g__; s__
2611	1	1	1	0	0	1	1	0	0	1	0	0	0	1	k__Bacteria; p__Firmicutes; c__Clostridia; o__Clostridiales; f__Lachnospiraceae; g__; s__
2612	0	8	0	0	5	0	12	0	0	0	0	0	0	1	k__Bacteria; p__Bacteroidetes; c__Bacteroidia; o__Bacteroidales; f__Prevotellaceae; g__Prevotella; s__stercorea
2613	0	0	0	0	0	0	3	0	0	0	0	0	0	0	Unassigned
2614	2	2	8	1	7	3	1	1	1	4	2	0	4	7	k__Bacteria; p__Firmicutes; c__Clostridia; o__Clostridiales; f__Lachnospiraceae
2617	0	0	0	0	0	0	0	0	0	0	0	0	0	2	k__Bacteria; p__Firmicutes; c__Clostridia; o__Clostridiales; f__Ruminococcaceae; g__; s__
2618	0	0	0	0	2	0	0	0	0	0	0	0	0	0	k__Bacteria; p__TM7; c__TM7-3; o__CW040; f__F16; g__; s__
2619	0	1	2	0	0	0	0	0	1	0	0	0	0	0	k__Bacteria; p__Firmicutes; c__Clostridia; o__Clostridiales; f__; g__; s__
262	4	9	8	6	29	9	16	1	2	24	8	12	11	11	k__Bacteria; p__Firmicutes; c__Clostridia; o__Clostridiales; f__Ruminococcaceae; g__; s__
2620	6	0	0	1	0	0	0	0	0	0	0	0	0	0	k__Bacteria; p__Bacteroidetes; c__Bacteroidia; o__Bacteroidales; f__Prevotellaceae; g__Prevotella; s__
2621	1	0	0	1	0	0	0	1	0	0	0	0	0	0	k__Bacteria; p__Firmicutes; c__Clostridia; o__Clostridiales; f__Ruminococcaceae; g__Oscillospira; s__
2622	0	1	0	0	0	0	1	0	0	0	0	0	0	0	Unassigned
2623	1	4	2	0	0	0	0	5	0	0	0	1	0	0	k__Bacteria; p__Bacteroidetes; c__Bacteroidia; o__Bacteroidales; f__; g__; s__
2624	2	9	2	5	5	0	1	0	0	4	0	0	0	1	k__Bacteria; p__Bacteroidetes; c__Bacteroidia; o__Bacteroidales; f__S24-7; g__; s__
2625	0	1	0	0	0	0	2	0	0	0	0	0	0	0	k__Bacteria; p__Tenericutes; c__Mollicutes; o__Anaeroplasmatales; f__Anaeroplasmataceae; g__; s__
2626	0	0	1	0	1	0	0	0	0	0	3	0	0	0	k__Bacteria; p__Firmicutes; c__Clostridia; o__Clostridiales; f__Ruminococcaceae; g__; s__
2627	0	3	0	0	0	0	0	0	1	0	0	2	0	1	k__Bacteria; p__Bacteroidetes; c__Bacteroidia; o__Bacteroidales; f__; g__; s__
2628	0	0	0	0	1	0	0	1	1	0	0	0	0	0	k__Bacteria; p__Tenericutes; c__Mollicutes; o__Anaeroplasmatales; f__Anaeroplasmataceae; g__Anaeroplasma; s__
2629	0	2	0	0	0	0	0	1	0	1	0	0	0	0	k__Bacteria; p__Bacteroidetes; c__Bacteroidia; o__Bacteroidales; f__; g__; s__
2630	1	0	0	0	0	0	2	0	0	0	0	0	0	0	k__Bacteria; p__Firmicutes; c__Clostridia; o__Clostridiales; f__Ruminococcaceae; g__; s__
2631	0	0	1	0	0	1	4	0	1	3	0	0	0	3	k__Bacteria; p__Firmicutes; c__Clostridia; o__Clostridiales; f__; g__; s__
2632	1	0	0	1	0	1	0	0	0	1	0	5	0	0	k__Bacteria; p__Bacteroidetes; c__Bacteroidia; o__Bacteroidales; f__; g__; s__
2633	0	0	0	0	2	0	1	0	0	0	0	0	0	0	k__Bacteria; p__Bacteroidetes; c__Bacteroidia; o__Bacteroidales; f__Prevotellaceae; g__Prevotella; s__
2634	0	1	0	0	1	0	0	5	0	3	0	4	0	0	k__Bacteria; p__Bacteroidetes; c__Bacteroidia; o__Bacteroidales; f__Prevotellaceae; g__Prevotella; s__
2636	0	0	0	2	0	0	0	0	0	0	0	0	0	0	k__Bacteria; p__Firmicutes; c__Clostridia; o__Clostridiales; f__Ruminococcaceae; g__; s__
2637	0	2	1	1	1	0	0	0	1	0	0	1	2	0	k__Bacteria; p__Proteobacteria; c__Alphaproteobacteria; o__; f__; g__; s__
2638	0	2	6	0	1	1	3	0	0	0	4	0	6	2	k__Bacteria; p__Bacteroidetes; c__Bacteroidia; o__Bacteroidales; f__Prevotellaceae; g__Prevotella; s__
2639	0	2	0	0	0	0	2	0	0	0	0	0	0	0	k__Bacteria; p__Firmicutes; c__Clostridia; o__Clostridiales; f__; g__; s__
264	16	13	3	7	6	8	7	2	5	6	9	1	11	11	Unassigned
2640	7	0	2	0	0	1	1	0	0	1	0	2	1	1	k__Bacteria; p__Firmicutes; c__Clostridia; o__Clostridiales; f__; g__; s__
2641	0	0	0	2	0	0	0	0	1	0	0	0	0	0	k__Bacteria; p__Firmicutes; c__Clostridia; o__Clostridiales; f__Ruminococcaceae; g__Ruminococcus; s__
2642	0	0	0	0	0	0	0	0	2	0	0	0	0	0	k__Bacteria; p__Firmicutes; c__Clostridia; o__Clostridiales; f__Ruminococcaceae; g__Ruminococcus; s__
2643	2	0	3	0	0	0	0	0	0	0	1	0	0	0	k__Bacteria; p__Firmicutes; c__Erysipelotrichi; o__Erysipelotrichales; f__Erysipelotrichaceae; g__Bulleidia; s__
2644	0	2	0	0	0	0	0	0	0	0	0	0	0	0	k__Bacteria; p__Verrucomicrobia; c__Verruco-5; o__WCHB1-41; f__WCHB1-25; g__; s__
2645	1	0	9	7	4	12	9	4	14	2	2	4	6	4	k__Bacteria; p__Bacteroidetes; c__Bacteroidia; o__Bacteroidales; f__Prevotellaceae; g__Prevotella; s__
2646	0	0	8	1	2	2	3	0	4	2	1	0	4	4	k__Bacteria; p__TM7; c__TM7-3; o__CW040; f__F16; g__; s__
2647	0	1	3	1	0	7	2	0	4	3	0	0	0	4	k__Bacteria; p__Bacteroidetes; c__Bacteroidia; o__Bacteroidales; f__Prevotellaceae; g__Prevotella; s__
2648	1	0	0	0	0	0	0	0	1	1	0	0	0	0	k__Bacteria; p__Firmicutes; c__Erysipelotrichi; o__Erysipelotrichales; f__Erysipelotrichaceae; g__Bulleidia; s__p-1630-c5
2649	56	0	2	5	1	0	1	0	6	0	1	0	0	1	k__Bacteria; p__Bacteroidetes; c__Bacteroidia; o__Bacteroidales; f__Prevotellaceae; g__Prevotella; s__
265	14	15	14	12	1	9	2	4	12	4	0	13	0	20	k__Bacteria; p__Firmicutes; c__Clostridia; o__Clostridiales; f__Lachnospiraceae; g__Butyrivibrio; s__
2650	0	2	0	0	2	0	1	0	0	0	0	0	0	0	Unassigned
2651	1	0	0	0	1	1	0	0	0	0	0	0	1	0	Unassigned
2652	0	1	0	0	0	1	0	1	2	0	1	0	0	1	k__Bacteria; p__Bacteroidetes; c__Bacteroidia; o__Bacteroidales; f__S24-7; g__; s__
2653	0	0	0	0	0	0	0	0	0	0	3	0	0	0	k__Bacteria; p__Firmicutes; c__Clostridia; o__Clostridiales; f__Veillonellaceae; g__Succiniclasticum; s__
2654	26	7	1	0	6	1	7	10	0	1	0	1	3	2	k__Bacteria; p__Proteobacteria; c__Gammaproteobacteria; o__Aeromonadales; f__Succinivibrionaceae; g__Succinivibrio; s__
2655	1	0	1	0	0	0	0	0	0	0	0	0	1	0	k__Bacteria; p__Firmicutes; c__Erysipelotrichi; o__Erysipelotrichales; f__Erysipelotrichaceae; g__RFN20; s__
2656	0	0	0	0	0	0	0	0	0	0	0	0	0	2	k__Bacteria; p__Firmicutes; c__Clostridia; o__Clostridiales; f__Ruminococcaceae
2657	0	0	0	0	0	0	0	0	0	0	0	0	2	0	Unassigned
2658	0	0	0	1	1	0	0	5	0	0	1	1	1	0	k__Bacteria; p__Bacteroidetes; c__Bacteroidia; o__Bacteroidales; f__Prevotellaceae; g__Prevotella; s__
2659	0	2	1	0	1	0	2	0	0	0	1	0	0	0	k__Bacteria; p__Firmicutes; c__Clostridia; o__Clostridiales; f__; g__; s__
266	83	221	113	105	187	100	218	16	201	119	60	17	108	92	k__Bacteria; p__Firmicutes; c__Clostridia; o__Clostridiales; f__; g__; s__
2660	7	0	0	0	0	0	0	0	0	0	0	0	0	0	k__Bacteria; p__Proteobacteria; c__Gammaproteobacteria; o__Aeromonadales; f__Succinivibrionaceae; g__Ruminobacter; s__
2661	0	0	0	0	0	0	2	0	0	0	0	0	0	0	k__Bacteria; p__Firmicutes; c__Clostridia; o__Clostridiales; f__Lachnospiraceae; g__; s__
2662	0	0	0	10	0	0	0	2	57	0	1	0	0	0	k__Bacteria; p__Bacteroidetes; c__Bacteroidia; o__Bacteroidales; f__Prevotellaceae; g__Prevotella; s__
2663	0	1	0	0	1	0	0	0	0	1	0	0	1	0	k__Bacteria; p__Tenericutes; c__Mollicutes; o__RF39; f__; g__; s__
2664	2	0	0	0	0	0	0	0	0	0	0	0	0	0	k__Bacteria; p__Firmicutes; c__Clostridia; o__Clostridiales; f__Ruminococcaceae; g__; s__
2665	0	0	2	0	1	0	0	0	1	0	0	0	0	7	k__Bacteria; p__Bacteroidetes; c__Bacteroidia; o__Bacteroidales; f__Prevotellaceae; g__Prevotella; s__
2666	4	1	1	1	3	0	0	1	1	0	1	0	0	2	k__Bacteria; p__Bacteroidetes; c__Bacteroidia; o__Bacteroidales; f__; g__; s__
2667	0	0	1	0	1	1	1	0	0	1	0	0	0	0	k__Bacteria; p__Firmicutes; c__Clostridia; o__Clostridiales; f__Lachnospiraceae; g__; s__
2668	0	0	0	0	6	0	0	0	0	0	0	0	0	0	k__Bacteria; p__Firmicutes; c__Clostridia; o__Clostridiales; f__; g__; s__
2669	2	3	4	0	1	2	0	0	0	3	2	0	3	2	k__Bacteria; p__Firmicutes; c__Clostridia; o__Clostridiales; f__Lachnospiraceae
2670	0	1	1	0	2	1	0	0	0	2	0	0	1	0	k__Bacteria; p__Proteobacteria; c__Alphaproteobacteria; o__Rickettsiales; f__; g__; s__
2671	0	2	1	0	0	0	0	0	0	0	1	0	0	0	k__Bacteria; p__Bacteroidetes; c__Bacteroidia; o__Bacteroidales; f__; g__; s__
2672	3	1	0	0	0	0	1	0	0	1	0	1	0	2	k__Bacteria; p__Firmicutes; c__Clostridia; o__Clostridiales; f__Veillonellaceae; g__Succiniclasticum; s__
2673	2	5	13	10	4	7	6	0	9	16	11	2	0	9	k__Bacteria; p__Firmicutes; c__Clostridia; o__Clostridiales; f__Lachnospiraceae
2674	7	1	0	1	0	4	1	0	1	1	0	0	0	1	k__Bacteria; p__Bacteroidetes; c__Bacteroidia; o__Bacteroidales; f__Prevotellaceae; g__Prevotella; s__
2675	1	0	2	0	4	5	1	0	1	4	3	0	1	5	k__Bacteria; p__Firmicutes; c__Clostridia; o__Clostridiales; f__; g__; s__
2676	0	1	0	0	0	0	2	1	1	0	0	0	0	1	k__Bacteria; p__Bacteroidetes; c__Bacteroidia; o__Bacteroidales; f__Prevotellaceae; g__Prevotella; s__
2677	0	1	8	4	8	7	2	0	3	2	1	1	4	5	k__Bacteria; p__Bacteroidetes; c__Bacteroidia; o__Bacteroidales; f__[Paraprevotellaceae]; g__YRC22; s__
2678	2	0	0	0	0	0	0	0	0	0	0	0	0	0	Unassigned
2679	1	0	0	0	0	4	0	0	0	0	0	0	0	0	k__Bacteria; p__Firmicutes; c__Clostridia; o__Clostridiales; f__Ruminococcaceae; g__Oscillospira; s__
268	10	14	17	14	5	26	23	2	17	7	9	6	34	18	k__Bacteria; p__Bacteroidetes; c__Bacteroidia; o__Bacteroidales; f__Prevotellaceae; g__Prevotella; s__
2680	0	2	1	1	0	0	0	0	1	0	0	0	0	0	k__Bacteria; p__Firmicutes; c__Clostridia; o__Clostridiales; f__Clostridiaceae; g__; s__
2681	0	0	0	0	0	0	0	0	0	0	1	0	3	0	k__Bacteria; p__Firmicutes; c__Clostridia; o__Clostridiales; f__Christensenellaceae; g__; s__
2682	0	0	0	0	0	1	0	0	0	0	2	0	0	0	k__Bacteria; p__Firmicutes; c__Clostridia; o__Clostridiales; f__Lachnospiraceae; g__Coprococcus; s__
2683	0	0	0	35	0	0	0	3	159	0	8	2	0	0	k__Bacteria; p__Bacteroidetes; c__Bacteroidia; o__Bacteroidales; f__Prevotellaceae; g__Prevotella; s__
2684	0	3	0	0	0	0	0	0	0	0	0	0	0	0	k__Bacteria; p__Firmicutes; c__Clostridia; o__Clostridiales; f__Lachnospiraceae; g__; s__
2685	0	0	0	0	1	0	0	3	0	0	0	4	0	0	k__Bacteria; p__Bacteroidetes; c__Bacteroidia; o__Bacteroidales; f__Prevotellaceae; g__Prevotella; s__
2686	0	0	0	0	0	1	0	0	0	0	0	0	0	3	k__Bacteria; p__Firmicutes; c__Clostridia; o__Clostridiales; f__Lachnospiraceae; g__; s__
2687	0	13	3	2	11	3	3	0	2	1	0	0	2	2	k__Bacteria; p__Firmicutes; c__Clostridia; o__Clostridiales; f__; g__; s__
2688	0	0	0	0	1	0	0	0	0	2	0	0	0	1	k__Bacteria; p__Bacteroidetes; c__Bacteroidia; o__Bacteroidales; f__BS11; g__; s__
2689	0	0	0	0	0	0	2	0	0	0	0	0	0	1	k__Bacteria; p__Fibrobacteres; c__Fibrobacteria; o__Fibrobacterales; f__Fibrobacteraceae; g__Fibrobacter; s__succinogenes
269	132	0	12	14	3	64	1	10	30	1	7	28	18	34	k__Bacteria; p__Bacteroidetes; c__Bacteroidia; o__Bacteroidales; f__Prevotellaceae; g__Prevotella
2690	0	1	0	0	0	0	1	0	0	0	0	0	0	0	Unassigned
2692	0	0	0	3	0	0	0	0	0	0	0	0	0	1	k__Bacteria; p__Bacteroidetes; c__Bacteroidia; o__Bacteroidales; f__[Paraprevotellaceae]; g__CF231; s__
2693	0	0	1	0	1	0	0	0	0	1	0	0	0	0	k__Bacteria; p__Proteobacteria; c__Alphaproteobacteria; o__Rhizobiales; f__Rhizobiaceae; g__Agrobacterium; s__
2694	0	0	2	0	4	0	2	0	0	3	0	0	1	0	k__Bacteria; p__Firmicutes; c__Clostridia; o__Clostridiales; f__Lachnospiraceae; g__; s__
2695	0	0	0	0	0	0	0	1	2	0	0	0	0	2	k__Bacteria; p__Firmicutes; c__Clostridia; o__Clostridiales; f__Veillonellaceae; g__Succiniclasticum; s__
2696	0	0	0	0	0	0	0	0	0	2	0	0	0	0	k__Bacteria; p__Bacteroidetes; c__Bacteroidia; o__Bacteroidales; f__Prevotellaceae; g__Prevotella; s__
2697	0	1	0	2	0	0	0	0	0	1	0	0	0	0	k__Bacteria; p__Firmicutes; c__Clostridia; o__Clostridiales; f__Lachnospiraceae; g__; s__
2698	3	3	0	0	1	0	0	2	10	0	2	0	1	2	k__Bacteria; p__Bacteroidetes; c__Bacteroidia; o__Bacteroidales; f__S24-7; g__; s__
2699	0	0	0	0	0	0	4	0	0	0	0	0	0	0	k__Bacteria; p__Firmicutes; c__Clostridia; o__Clostridiales; f__Ruminococcaceae; g__Ruminococcus; s__
27	66	149	44	151	56	71	201	43	88	101	51	190	117	41	k__Bacteria; p__Bacteroidetes; c__Bacteroidia; o__Bacteroidales; f__Prevotellaceae; g__Prevotella; s__
2700	0	2	0	0	0	0	2	0	0	0	0	0	0	0	k__Bacteria; p__Firmicutes; c__Clostridia; o__Clostridiales; f__Clostridiaceae; g__Clostridium; s__
2701	3	0	0	0	0	0	0	0	0	0	0	0	0	0	k__Bacteria; p__Proteobacteria; c__Gammaproteobacteria; o__Aeromonadales; f__Succinivibrionaceae; g__; s__
2702	14	6	3	1	4	3	1	1	2	1	2	7	4	9	k__Bacteria; p__Bacteroidetes; c__Bacteroidia; o__Bacteroidales; f__Prevotellaceae
2703	1	0	1	0	0	1	2	2	1	0	1	1	0	1	k__Bacteria; p__Firmicutes; c__Clostridia; o__Clostridiales; f__Veillonellaceae; g__Succiniclasticum; s__
2704	0	0	0	0	0	0	2	0	0	0	0	0	0	0	k__Bacteria; p__Tenericutes; c__Mollicutes; o__RF39; f__; g__; s__
2705	0	2	0	0	0	1	1	1	4	1	0	8	0	0	k__Bacteria; p__Bacteroidetes; c__Bacteroidia; o__Bacteroidales; f__[Paraprevotellaceae]; g__YRC22; s__
2706	4	2	0	0	1	0	0	0	0	0	0	0	0	0	k__Bacteria; p__Spirochaetes; c__Spirochaetes; o__Spirochaetales; f__Spirochaetaceae; g__Treponema; s__
2707	0	1	5	1	2	2	1	1	1	0	0	0	3	4	k__Bacteria; p__Firmicutes; c__Clostridia; o__Clostridiales; f__Ruminococcaceae; g__Ruminococcus; s__flavefaciens
2708	0	0	2	0	0	0	0	1	0	0	0	2	2	0	k__Bacteria; p__Bacteroidetes; c__Bacteroidia; o__Bacteroidales; f__Prevotellaceae; g__Prevotella; s__
2709	0	1	1	1	3	0	0	4	0	0	1	0	1	0	k__Bacteria; p__Verrucomicrobia; c__Verruco-5; o__WCHB1-41; f__RFP12; g__; s__
271	12	5	7	8	11	8	14	9	22	32	8	2	4	5	k__Bacteria; p__Firmicutes; c__Clostridia; o__Clostridiales; f__Ruminococcaceae; g__; s__
2710	0	1	1	1	1	0	0	0	1	2	0	0	0	0	k__Bacteria; p__Firmicutes; c__Clostridia; o__Clostridiales; f__Lachnospiraceae; g__; s__
2711	1	3	2	4	0	0	0	0	2	0	0	0	1	2	k__Bacteria; p__Bacteroidetes; c__Bacteroidia; o__Bacteroidales; f__Prevotellaceae; g__Prevotella; s__
2712	1	1	0	0	1	0	1	0	0	2	1	0	0	0	k__Bacteria; p__Firmicutes; c__Clostridia; o__Clostridiales; f__Ruminococcaceae; g__; s__
2713	5	0	0	2	0	1	1	0	0	1	0	0	0	0	k__Bacteria; p__Bacteroidetes; c__Bacteroidia; o__Bacteroidales; f__Prevotellaceae; g__Prevotella; s__
2714	1	8	0	0	1	1	2	0	0	0	0	0	2	0	k__Bacteria; p__Bacteroidetes; c__Bacteroidia; o__Bacteroidales; f__; g__; s__
2715	4	1	0	0	4	0	0	1	0	0	3	0	2	1	k__Bacteria; p__Proteobacteria; c__Gammaproteobacteria; o__Aeromonadales; f__Succinivibrionaceae; g__; s__
2716	0	1	22	4	1	4	1	4	7	3	10	1	5	5	k__Bacteria; p__Bacteroidetes; c__Bacteroidia; o__Bacteroidales; f__Prevotellaceae; g__Prevotella; s__
2717	13	9	15	24	16	36	8	0	23	24	25	4	12	23	k__Bacteria; p__Firmicutes; c__Clostridia; o__Clostridiales; f__Ruminococcaceae; g__; s__
2718	2	0	0	0	3	0	0	2	0	0	0	0	0	1	k__Bacteria; p__Firmicutes; c__Clostridia; o__Clostridiales; f__Veillonellaceae; g__; s__
2719	0	0	1	0	0	0	0	0	0	0	1	0	0	0	k__Bacteria; p__Firmicutes; c__Erysipelotrichi; o__Erysipelotrichales; f__Erysipelotrichaceae; g__L7A_E11; s__
2720	0	0	0	1	0	0	0	0	0	0	0	7	0	0	Unassigned
2721	0	0	0	0	0	0	0	0	0	0	0	2	0	0	k__Bacteria; p__Bacteroidetes; c__Bacteroidia; o__Bacteroidales; f__Prevotellaceae; g__Prevotella; s__
2722	0	1	3	0	0	0	1	0	0	0	0	0	0	1	k__Bacteria; p__Firmicutes; c__Clostridia; o__Clostridiales; f__Lachnospiraceae; g__; s__
2723	1	1	0	1	3	0	3	2	1	9	0	1	0	1	k__Bacteria; p__Bacteroidetes; c__Bacteroidia; o__Bacteroidales; f__Prevotellaceae; g__Prevotella; s__
2724	0	0	0	1	0	0	0	0	0	0	1	1	1	1	k__Bacteria; p__Bacteroidetes; c__Bacteroidia; o__Bacteroidales; f__[Paraprevotellaceae]; g__CF231; s__
2725	1	14	1	0	0	0	8	1	0	3	0	0	0	3	k__Bacteria; p__Bacteroidetes; c__Bacteroidia; o__Bacteroidales; f__Prevotellaceae; g__Prevotella; s__
2726	0	0	0	0	0	0	0	0	0	2	0	0	2	0	k__Bacteria; p__Bacteroidetes; c__Bacteroidia; o__Bacteroidales; f__Prevotellaceae; g__Prevotella; s__
2727	0	0	0	1	0	0	0	0	1	0	0	0	0	0	k__Bacteria; p__Firmicutes; c__Clostridia; o__Clostridiales; f__; g__; s__
2728	4	0	0	0	0	1	0	0	1	0	0	0	0	0	k__Bacteria; p__Bacteroidetes; c__Bacteroidia; o__Bacteroidales; f__Prevotellaceae; g__Prevotella; s__
2729	0	2	1	0	0	1	0	0	0	0	0	0	0	0	k__Bacteria; p__Firmicutes; c__Clostridia; o__Clostridiales; f__Veillonellaceae; g__Selenomonas; s__
273	3	58	2	4	10	2	7	0	6	3	3	3	2	4	k__Bacteria; p__Bacteroidetes; c__Bacteroidia; o__Bacteroidales; f__S24-7; g__; s__
2730	0	5	12	6	3	9	0	2	4	5	2	0	7	16	k__Bacteria; p__Firmicutes; c__Clostridia; o__Clostridiales; f__Veillonellaceae; g__Succiniclasticum; s__
2731	0	0	0	0	0	0	0	0	0	0	0	0	2	1	Unassigned
2732	0	0	0	0	3	0	0	0	0	0	0	0	0	0	k__Bacteria; p__Firmicutes; c__Clostridia; o__Clostridiales; f__Ruminococcaceae
2733	5	0	0	0	0	0	0	0	0	0	0	0	0	0	k__Bacteria; p__Firmicutes; c__Clostridia; o__Clostridiales; f__; g__; s__
2734	0	0	2	0	0	0	0	0	0	0	0	0	0	0	k__Bacteria; p__Firmicutes; c__Clostridia; o__Clostridiales; f__Lachnospiraceae; g__Butyrivibrio; s__
2735	2	0	0	0	0	0	0	0	0	0	0	0	0	0	k__Bacteria; p__Firmicutes; c__Clostridia; o__Clostridiales; f__Clostridiaceae; g__Clostridium; s__
2736	0	2	0	0	0	0	1	0	0	0	0	0	0	0	k__Bacteria; p__Spirochaetes; c__Spirochaetes; o__Spirochaetales; f__Spirochaetaceae; g__Treponema; s__
2737	4	6	41	1	7	6	9	0	7	4	2	2	3	14	k__Bacteria; p__Firmicutes; c__Clostridia; o__Clostridiales; f__Clostridiaceae; g__Clostridium; s__
2738	0	0	0	0	0	0	2	1	0	0	0	0	0	0	k__Bacteria; p__Firmicutes; c__Clostridia; o__Clostridiales; f__; g__; s__
2739	1	0	0	0	1	0	0	0	0	2	0	0	0	0	k__Bacteria; p__Firmicutes; c__Clostridia; o__Clostridiales; f__[Mogibacteriaceae]; g__; s__
274	33	98	24	34	14	21	12	21	9	9	21	38	3	78	k__Bacteria; p__Bacteroidetes; c__Bacteroidia; o__Bacteroidales; f__; g__; s__
2740	7	2	1	2	5	5	2	0	5	6	1	0	7	2	k__Bacteria; p__Bacteroidetes; c__Bacteroidia; o__Bacteroidales; f__Prevotellaceae; g__Prevotella; s__stercorea
2741	0	0	2	0	0	0	0	1	0	0	0	0	0	0	k__Bacteria; p__Tenericutes; c__Mollicutes; o__RF39; f__; g__; s__
2742	0	0	0	1	0	0	0	0	0	1	0	0	0	0	k__Bacteria; p__Bacteroidetes; c__Bacteroidia; o__Bacteroidales; f__; g__; s__
2743	0	2	0	0	0	0	0	0	0	0	0	0	0	0	k__Bacteria; p__Tenericutes; c__Mollicutes; o__RF39; f__; g__; s__
2744	0	0	1	0	0	0	0	0	0	1	0	0	0	3	k__Bacteria; p__Bacteroidetes; c__Bacteroidia; o__Bacteroidales; f__Prevotellaceae; g__Prevotella; s__
2745	0	3	0	0	0	1	0	0	0	0	1	0	0	0	k__Bacteria; p__Firmicutes; c__Clostridia; o__Clostridiales; f__; g__; s__
2746	0	0	1	0	1	0	1	1	0	1	0	0	1	0	k__Bacteria; p__Firmicutes; c__Erysipelotrichi; o__Erysipelotrichales; f__Erysipelotrichaceae; g__; s__
2747	0	0	0	0	0	1	0	0	0	0	0	0	1	1	k__Bacteria; p__Verrucomicrobia; c__Verruco-5; o__WCHB1-41; f__WCHB1-25; g__; s__
2748	0	0	2	0	0	1	2	0	0	0	0	0	0	0	k__Bacteria; p__Bacteroidetes; c__Bacteroidia; o__Bacteroidales; f__Prevotellaceae; g__Prevotella; s__
2749	10	6	13	33	10	8	24	7	25	6	4	20	32	7	k__Bacteria; p__Bacteroidetes; c__Bacteroidia; o__Bacteroidales; f__Prevotellaceae; g__Prevotella; s__
275	5	47	24	22	30	36	38	3	44	23	10	3	44	19	k__Bacteria; p__Firmicutes; c__Clostridia; o__Clostridiales; f__Lachnospiraceae; g__; s__
2750	0	0	1	0	0	0	1	0	0	0	0	0	1	0	k__Bacteria; p__Firmicutes; c__Clostridia; o__Clostridiales; f__Ruminococcaceae; g__; s__
2752	0	0	1	0	0	0	0	0	1	0	0	0	10	0	k__Bacteria; p__Bacteroidetes; c__Bacteroidia; o__Bacteroidales; f__; g__; s__
2753	0	0	0	0	2	1	2	1	0	2	2	0	0	0	k__Bacteria; p__Firmicutes; c__Clostridia; o__Clostridiales; f__; g__; s__
2754	0	0	3	0	0	0	0	0	0	0	0	0	0	1	k__Bacteria; p__Bacteroidetes; c__Bacteroidia; o__Bacteroidales; f__Prevotellaceae; g__Prevotella; s__
2755	0	0	0	0	1	0	0	0	0	0	0	0	0	2	k__Bacteria; p__Firmicutes; c__Clostridia; o__Clostridiales; f__Ruminococcaceae; g__; s__
2756	0	0	0	2	0	0	0	0	1	0	0	0	0	0	k__Bacteria; p__Spirochaetes; c__Spirochaetes; o__Spirochaetales; f__Spirochaetaceae; g__Treponema; s__
2757	14	5	13	20	6	17	7	10	22	12	13	7	3	13	k__Bacteria; p__Firmicutes; c__Clostridia; o__Clostridiales; f__[Mogibacteriaceae]; g__; s__
2758	1	0	0	0	0	0	0	1	0	0	0	0	0	0	k__Bacteria; p__Firmicutes; c__Clostridia; o__Clostridiales; f__Veillonellaceae; g__; s__
2759	0	0	0	2	0	0	0	0	0	0	0	0	1	0	Unassigned
276	1	43	4	0	12	0	20	1	4	5	3	1	0	9	k__Bacteria; p__Firmicutes; c__Clostridia; o__Clostridiales; f__; g__; s__
2760	0	0	1	0	0	0	0	2	0	0	1	0	0	0	k__Bacteria; p__Firmicutes; c__Clostridia; o__Clostridiales; f__Lachnospiraceae; g__; s__
2761	0	6	0	0	0	0	8	0	0	0	0	0	0	0	k__Bacteria; p__Firmicutes; c__Clostridia; o__Clostridiales; f__Ruminococcaceae; g__; s__
2762	0	5	0	0	0	0	6	1	3	0	0	0	2	0	k__Bacteria; p__Firmicutes; c__Clostridia; o__Clostridiales; f__Veillonellaceae; g__Selenomonas; s__
2763	0	0	0	0	0	0	0	0	2	0	0	0	0	0	k__Bacteria; p__Bacteroidetes; c__Bacteroidia; o__Bacteroidales; f__S24-7; g__; s__
2764	0	0	0	1	0	1	0	0	0	0	0	0	0	0	k__Bacteria; p__Bacteroidetes; c__Bacteroidia; o__Bacteroidales; f__; g__; s__
2765	0	0	0	0	1	0	0	0	0	0	1	0	1	0	k__Bacteria; p__Proteobacteria; c__Alphaproteobacteria; o__; f__; g__; s__
2766	0	0	0	0	0	0	0	1	0	1	0	3	0	0	k__Bacteria; p__Bacteroidetes; c__Bacteroidia; o__Bacteroidales; f__Prevotellaceae; g__Prevotella; s__
2767	0	0	0	0	0	0	0	6	0	0	0	2	0	0	Unassigned
2768	0	6	7	1	2	1	2	1	1	1	0	1	8	2	k__Bacteria; p__Spirochaetes; c__Spirochaetes; o__Spirochaetales; f__Spirochaetaceae; g__Treponema; s__
2769	1	1	0	1	0	5	0	0	0	1	0	0	0	0	k__Bacteria; p__Bacteroidetes; c__Bacteroidia; o__Bacteroidales; f__; g__; s__
277	0	0	12	47	7	30	0	8	61	10	3	1	18	23	k__Bacteria; p__Bacteroidetes; c__Bacteroidia; o__Bacteroidales; f__BS11; g__; s__
2770	2	0	0	0	0	0	0	0	0	0	0	0	0	0	k__Bacteria; p__Firmicutes; c__Clostridia; o__Clostridiales; f__Ruminococcaceae; g__Ruminococcus; s__
2771	0	0	1	1	1	0	0	0	0	0	0	0	0	2	k__Bacteria; p__Bacteroidetes; c__Bacteroidia; o__Bacteroidales; f__; g__; s__
2772	2	0	0	0	0	0	0	0	0	0	0	0	0	1	k__Bacteria; p__Proteobacteria; c__Gammaproteobacteria; o__Aeromonadales; f__Succinivibrionaceae; g__Ruminobacter; s__
2773	10	18	1	16	4	0	3	4	7	4	6	2	3	4	k__Bacteria; p__Bacteroidetes; c__Bacteroidia; o__Bacteroidales; f__; g__; s__
2774	0	0	0	0	2	0	0	0	0	2	0	0	0	0	k__Bacteria; p__Firmicutes; c__Clostridia; o__Clostridiales; f__Ruminococcaceae; g__; s__
2775	0	31	11	12	15	6	19	0	3	7	1	0	22	4	k__Bacteria; p__Bacteroidetes; c__Bacteroidia; o__Bacteroidales; f__Prevotellaceae; g__Prevotella
2776	0	2	2	0	2	4	1	2	1	0	1	0	1	5	k__Bacteria; p__Firmicutes; c__Clostridia; o__Clostridiales; f__Lachnospiraceae
2777	2	0	1	3	1	5	1	0	6	1	4	0	1	2	k__Bacteria; p__Bacteroidetes; c__Bacteroidia; o__Bacteroidales; f__Prevotellaceae; g__Prevotella; s__
2778	0	1	1	1	1	0	0	0	1	1	0	0	0	0	k__Bacteria; p__Bacteroidetes; c__Bacteroidia; o__Bacteroidales; f__Prevotellaceae; g__Prevotella; s__copri
2779	0	0	2	2	2	0	2	0	1	2	0	1	0	2	k__Bacteria; p__Firmicutes; c__Clostridia; o__Clostridiales; f__Lachnospiraceae; g__; s__
278	1	48	29	7	23	8	9	12	5	16	9	8	40	38	k__Bacteria; p__Bacteroidetes; c__Bacteroidia; o__Bacteroidales; f__[Paraprevotellaceae]; g__; s__
2780	0	0	0	0	0	0	0	0	2	0	0	0	0	0	k__Bacteria; p__Firmicutes; c__Clostridia; o__Clostridiales; f__Veillonellaceae; g__Selenomonas; s__ruminantium
2781	0	8	0	0	0	0	9	0	0	0	0	0	0	0	k__Bacteria; p__Bacteroidetes; c__Bacteroidia; o__Bacteroidales; f__Prevotellaceae; g__Prevotella; s__stercorea
2782	2	1	0	0	0	1	0	0	0	1	0	1	0	2	k__Bacteria; p__Bacteroidetes; c__Bacteroidia; o__Bacteroidales; f__S24-7; g__; s__
2783	2	0	0	0	0	0	0	0	0	0	0	0	0	0	k__Bacteria; p__Proteobacteria; c__Gammaproteobacteria; o__Aeromonadales; f__Succinivibrionaceae; g__; s__
2784	0	0	2	1	0	0	0	0	1	0	0	0	0	4	k__Bacteria; p__Bacteroidetes; c__Bacteroidia; o__Bacteroidales; f__Prevotellaceae; g__Prevotella; s__
2785	0	0	1	0	0	1	0	0	0	0	0	0	0	0	k__Bacteria; p__Fibrobacteres; c__Fibrobacteria; o__Fibrobacterales; f__Fibrobacteraceae; g__Fibrobacter; s__succinogenes
2786	0	0	0	1	2	0	0	0	0	1	0	0	1	0	k__Bacteria; p__Firmicutes; c__Clostridia; o__Clostridiales; f__[Mogibacteriaceae]; g__; s__
2787	1	3	4	2	1	0	4	0	2	0	0	0	3	1	k__Bacteria; p__Firmicutes; c__Clostridia; o__Clostridiales; f__Lachnospiraceae; g__Butyrivibrio; s__
2788	0	0	1	0	0	0	0	1	0	0	0	0	2	0	k__Bacteria; p__Bacteroidetes; c__Bacteroidia; o__Bacteroidales; f__BS11; g__; s__
2789	0	2	1	0	0	0	4	0	2	0	0	0	0	0	k__Bacteria; p__Firmicutes; c__Clostridia; o__Clostridiales; f__Lachnospiraceae; g__; s__
279	2	5	64	0	4	0	17	5	1	0	3	0	7	38	k__Bacteria; p__Bacteroidetes; c__Bacteroidia; o__Bacteroidales; f__; g__; s__
2790	0	0	0	0	0	0	0	2	1	0	0	1	0	0	k__Bacteria; p__Bacteroidetes; c__Bacteroidia; o__Bacteroidales; f__[Paraprevotellaceae]; g__CF231; s__
2791	0	1	0	0	0	0	0	0	0	2	0	0	0	0	k__Bacteria; p__Bacteroidetes; c__Bacteroidia; o__Bacteroidales; f__Prevotellaceae; g__Prevotella; s__
2792	0	0	1	0	0	0	1	0	0	0	0	0	0	0	k__Bacteria; p__Firmicutes; c__Erysipelotrichi; o__Erysipelotrichales; f__Erysipelotrichaceae; g__; s__
2793	0	0	0	1	0	0	0	0	0	0	0	1	0	0	k__Bacteria; p__Firmicutes; c__Bacilli; o__Lactobacillales; f__Lactobacillaceae; g__Lactobacillus; s__
2794	2	0	0	0	0	0	0	1	0	0	0	0	0	0	k__Bacteria; p__Bacteroidetes; c__Bacteroidia; o__Bacteroidales; f__Porphyromonadaceae; g__; s__
2795	3	0	0	0	0	3	2	0	1	0	2	0	1	0	k__Bacteria; p__Bacteroidetes; c__Bacteroidia; o__Bacteroidales; f__Prevotellaceae; g__Prevotella; s__
2796	0	0	0	0	0	3	0	0	0	0	0	0	0	0	k__Bacteria; p__Firmicutes; c__Clostridia; o__Clostridiales; f__Ruminococcaceae; g__; s__
2797	0	0	7	1	4	0	1	0	2	4	0	2	0	3	k__Bacteria; p__Bacteroidetes; c__Bacteroidia; o__Bacteroidales; f__Prevotellaceae; g__Prevotella; s__
2798	0	0	0	0	0	0	0	0	0	0	0	0	3	0	k__Bacteria; p__Firmicutes; c__Clostridia; o__Clostridiales; f__Veillonellaceae; g__Succiniclasticum; s__
2799	0	0	0	2	0	0	0	0	0	0	0	0	0	0	k__Bacteria; p__Bacteroidetes; c__Bacteroidia; o__Bacteroidales; f__Prevotellaceae; g__Prevotella; s__
28	17	497	95	54	144	30	220	7	51	117	22	6	48	94	k__Bacteria; p__SR1; c__; o__; f__; g__; s__
280	6	23	21	3	9	9	13	2	8	1	2	6	35	21	k__Bacteria; p__Bacteroidetes; c__Bacteroidia; o__Bacteroidales; f__Prevotellaceae; g__Prevotella; s__
2800	0	0	0	0	2	0	0	0	0	0	0	0	0	0	k__Bacteria; p__Proteobacteria; c__Alphaproteobacteria; o__RF32; f__; g__; s__
2801	0	0	2	0	0	0	0	0	0	0	0	0	0	0	k__Bacteria; p__Bacteroidetes; c__Bacteroidia; o__Bacteroidales; f__; g__; s__
2802	0	0	0	0	0	0	1	0	0	0	1	0	0	0	k__Bacteria; p__Firmicutes; c__Clostridia; o__Clostridiales; f__Lachnospiraceae; g__; s__
2803	2	3	0	0	0	1	3	0	1	0	0	2	0	0	k__Bacteria; p__Firmicutes; c__Clostridia; o__Clostridiales; f__Veillonellaceae; g__; s__
2804	0	0	1	0	0	0	0	2	1	0	0	1	0	0	k__Bacteria; p__Bacteroidetes; c__Bacteroidia; o__Bacteroidales; f__; g__; s__
2805	1	1	0	0	0	1	2	0	0	0	0	1	0	1	k__Bacteria; p__Bacteroidetes; c__Bacteroidia; o__Bacteroidales; f__Prevotellaceae; g__Prevotella; s__
2806	1	1	0	0	0	2	0	0	0	0	0	0	0	0	k__Bacteria; p__Bacteroidetes; c__Bacteroidia; o__Bacteroidales; f__Prevotellaceae; g__Prevotella; s__
2807	0	0	0	0	0	0	0	0	0	0	2	0	0	0	k__Bacteria; p__Firmicutes; c__Clostridia; o__Clostridiales; f__Ruminococcaceae; g__Ruminococcus; s__
2808	0	0	1	0	0	0	0	1	0	1	0	0	1	0	k__Bacteria; p__Bacteroidetes; c__Bacteroidia; o__Bacteroidales; f__RF16; g__; s__
2809	0	0	0	0	0	0	3	0	0	0	0	0	0	0	k__Bacteria; p__Bacteroidetes; c__Bacteroidia; o__Bacteroidales; f__Prevotellaceae; g__Prevotella; s__
281	20	7	4	12	8	9	20	1	18	20	29	1	8	12	k__Bacteria; p__Bacteroidetes; c__Bacteroidia; o__Bacteroidales; f__Prevotellaceae; g__Prevotella; s__
2810	22	37	31	18	48	11	42	1	22	47	6	0	10	24	k__Bacteria; p__Firmicutes; c__Clostridia; o__Clostridiales; f__; g__; s__
2811	0	1	0	2	2	7	1	0	1	2	1	0	0	7	k__Bacteria; p__Bacteroidetes; c__Bacteroidia; o__Bacteroidales; f__; g__; s__
2812	0	1	5	0	0	1	1	0	2	1	0	0	0	1	k__Bacteria; p__Firmicutes; c__Erysipelotrichi; o__Erysipelotrichales; f__Erysipelotrichaceae; g__RFN20; s__
2813	0	3	0	0	0	0	0	0	0	0	0	0	0	0	k__Bacteria; p__Bacteroidetes; c__Bacteroidia; o__Bacteroidales; f__; g__; s__
2814	0	0	0	0	0	0	0	0	0	0	2	0	0	0	k__Bacteria; p__Tenericutes; c__Mollicutes; o__RF39; f__; g__; s__
2815	0	1	0	0	0	2	0	0	2	0	0	0	0	3	k__Bacteria; p__Bacteroidetes; c__Bacteroidia; o__Bacteroidales; f__; g__; s__
2816	1	1	1	0	0	0	0	1	1	0	1	0	0	0	k__Bacteria; p__Bacteroidetes; c__Bacteroidia; o__Bacteroidales; f__Prevotellaceae; g__Prevotella; s__copri
2817	0	2	1	1	0	1	1	0	3	2	0	0	1	0	k__Bacteria; p__Firmicutes; c__Clostridia; o__Clostridiales; f__Lachnospiraceae
2818	0	2	1	0	0	0	1	0	0	0	0	0	0	1	k__Bacteria; p__Firmicutes; c__Clostridia; o__Clostridiales; f__Ruminococcaceae; g__Ruminococcus; s__
2819	0	3	2	0	3	1	4	0	2	1	1	0	1	3	k__Bacteria; p__Bacteroidetes; c__Bacteroidia; o__Bacteroidales; f__Prevotellaceae; g__Prevotella; s__
282	6	8	0	7	48	6	0	2	3	11	2	1	22	0	k__Bacteria; p__Bacteroidetes; c__Bacteroidia; o__Bacteroidales; f__; g__; s__
2820	1	0	9	1	5	1	7	1	0	4	2	0	1	2	k__Bacteria; p__Bacteroidetes; c__Bacteroidia; o__Bacteroidales; f__Prevotellaceae; g__Prevotella; s__
2821	0	1	0	1	1	0	0	0	0	0	0	0	0	0	k__Bacteria; p__Firmicutes; c__Clostridia; o__Clostridiales; f__[Mogibacteriaceae]; g__; s__
2822	0	0	0	3	0	0	0	0	1	0	0	0	0	0	k__Bacteria; p__Bacteroidetes; c__Bacteroidia; o__Bacteroidales; f__[Paraprevotellaceae]; g__; s__
2823	0	0	0	0	0	0	0	0	0	0	0	0	0	2	k__Bacteria; p__Firmicutes; c__Clostridia; o__Clostridiales; f__; g__; s__
2824	0	0	0	1	0	0	0	0	0	2	0	0	0	1	k__Bacteria; p__Bacteroidetes; c__Bacteroidia; o__Bacteroidales; f__BS11; g__; s__
2825	0	0	1	0	1	0	0	0	0	1	0	0	0	0	k__Bacteria; p__Firmicutes; c__Erysipelotrichi; o__Erysipelotrichales; f__Erysipelotrichaceae; g__RFN20; s__
2826	0	0	0	0	0	0	0	0	0	0	0	3	0	0	k__Bacteria; p__Bacteroidetes; c__Bacteroidia; o__Bacteroidales; f__Prevotellaceae; g__Prevotella; s__
2827	0	2	0	0	0	0	0	0	0	0	0	0	0	0	k__Bacteria; p__Bacteroidetes; c__Bacteroidia; o__Bacteroidales; f__; g__; s__
2828	0	0	3	0	2	2	3	0	1	1	0	0	0	1	k__Bacteria; p__Firmicutes; c__Clostridia; o__Clostridiales; f__Lachnospiraceae; g__; s__
2829	0	0	0	0	0	0	0	0	0	0	0	0	2	0	k__Bacteria; p__Bacteroidetes; c__Bacteroidia; o__Bacteroidales; f__Prevotellaceae; g__Prevotella; s__
283	7	0	1	0	0	3	0	48	0	0	2	3	22	0	k__Bacteria; p__Bacteroidetes; c__Bacteroidia; o__Bacteroidales; f__RF16; g__; s__
2830	0	0	0	4	0	0	0	0	1	2	0	1	0	0	k__Bacteria; p__Bacteroidetes; c__Bacteroidia; o__Bacteroidales; f__Prevotellaceae; g__Prevotella; s__
2831	0	2	9	3	1	0	2	2	0	0	1	0	1	3	k__Bacteria; p__Firmicutes; c__Clostridia; o__Clostridiales; f__Lachnospiraceae; g__Coprococcus; s__
2832	0	0	0	0	0	0	2	0	0	0	0	0	0	0	k__Bacteria; p__Firmicutes; c__Clostridia; o__Clostridiales; f__; g__; s__
2834	6	1	5	1	5	2	2	2	1	6	2	1	3	6	k__Bacteria; p__Bacteroidetes; c__Bacteroidia; o__Bacteroidales; f__RF16; g__; s__
2835	0	0	2	0	2	1	0	0	0	0	0	0	0	0	k__Bacteria; p__Bacteroidetes; c__Bacteroidia; o__Bacteroidales; f__S24-7; g__; s__
2836	0	0	0	0	0	0	1	0	0	1	2	0	1	0	Unassigned
2837	0	0	0	0	1	0	0	0	0	0	0	2	0	0	k__Bacteria; p__Bacteroidetes; c__Bacteroidia; o__Bacteroidales; f__Prevotellaceae; g__Prevotella; s__
2838	0	0	0	0	0	0	0	2	0	0	0	0	0	0	k__Bacteria; p__Bacteroidetes; c__Bacteroidia; o__Bacteroidales; f__; g__; s__
2839	0	0	0	0	0	0	0	0	0	0	0	0	0	3	k__Bacteria; p__Bacteroidetes; c__Bacteroidia; o__Bacteroidales; f__Prevotellaceae; g__Prevotella; s__
284	1	11	3	16	18	2	7	2	15	15	0	7	14	1	k__Bacteria; p__Firmicutes; c__Clostridia; o__Clostridiales; f__Ruminococcaceae; g__; s__
2840	0	0	0	0	0	0	0	0	0	2	1	0	0	0	k__Bacteria; p__Bacteroidetes; c__Bacteroidia; o__Bacteroidales; f__; g__; s__
2841	0	0	0	0	2	0	0	0	0	4	0	0	0	0	k__Bacteria; p__Bacteroidetes; c__Bacteroidia; o__Bacteroidales; f__BS11; g__; s__
2842	0	0	2	0	0	0	0	0	0	0	0	0	0	3	k__Bacteria; p__Firmicutes; c__Clostridia; o__Clostridiales; f__Ruminococcaceae; g__Ruminococcus; s__
2843	0	0	0	0	0	1	0	0	0	0	0	0	0	2	k__Bacteria; p__Firmicutes; c__Clostridia; o__Clostridiales; f__Lachnospiraceae; g__; s__
2844	0	3	0	0	0	0	0	0	0	0	0	0	0	0	k__Bacteria; p__Firmicutes; c__Clostridia; o__Clostridiales; f__Veillonellaceae; g__; s__
2845	0	0	2	0	0	0	0	0	0	0	0	0	0	0	k__Bacteria; p__Firmicutes; c__Clostridia; o__Clostridiales; f__Ruminococcaceae; g__; s__
2846	0	0	1	0	1	0	0	0	0	0	0	0	0	0	k__Bacteria; p__TM7; c__TM7-3; o__CW040; f__F16; g__; s__
2847	0	0	1	0	2	0	0	0	0	0	0	0	0	1	k__Bacteria; p__Firmicutes; c__Clostridia; o__Clostridiales; f__Lachnospiraceae; g__[Ruminococcus]; s__
2849	0	0	0	2	0	0	0	0	0	3	0	0	0	0	k__Bacteria; p__Bacteroidetes; c__Bacteroidia; o__Bacteroidales; f__Prevotellaceae; g__Prevotella; s__
285	40	13	11	35	21	53	6	18	28	55	11	29	66	11	k__Bacteria; p__Bacteroidetes; c__Bacteroidia; o__Bacteroidales; f__Prevotellaceae; g__Prevotella; s__
2850	4	16	12	3	15	42	15	3	8	26	10	15	6	39	k__Bacteria; p__Firmicutes; c__Clostridia; o__Clostridiales; f__Ruminococcaceae; g__; s__
2851	0	0	0	0	0	0	0	0	0	0	4	0	0	0	k__Bacteria; p__Bacteroidetes; c__Bacteroidia; o__Bacteroidales; f__BS11; g__; s__
2852	0	0	0	0	0	0	0	0	0	0	0	2	0	0	k__Bacteria; p__Bacteroidetes; c__Bacteroidia; o__Bacteroidales; f__Prevotellaceae; g__Prevotella; s__
2853	0	0	0	2	0	0	0	0	0	0	0	0	0	0	k__Bacteria; p__Firmicutes; c__Erysipelotrichi; o__Erysipelotrichales; f__Erysipelotrichaceae; g__p-75-a5; s__
2854	0	2	0	0	0	0	0	0	0	0	0	0	0	0	k__Bacteria; p__Proteobacteria; c__Gammaproteobacteria; o__Aeromonadales; f__Succinivibrionaceae; g__Succinivibrio; s__
2855	2	0	1	0	2	0	0	0	1	2	0	0	0	3	k__Bacteria; p__Firmicutes; c__Clostridia; o__Clostridiales; f__Lachnospiraceae; g__; s__
2856	0	0	0	0	0	0	0	0	0	0	0	0	0	4	Unassigned
2857	0	2	0	0	0	0	0	0	0	0	0	0	0	0	k__Bacteria; p__Bacteroidetes; c__Bacteroidia; o__Bacteroidales; f__[Paraprevotellaceae]
2858	0	0	0	0	0	0	0	0	0	0	0	3	0	0	k__Bacteria; p__Bacteroidetes; c__Bacteroidia; o__Bacteroidales; f__; g__; s__
2859	0	5	1	3	0	1	0	0	0	1	0	0	1	3	k__Bacteria; p__Bacteroidetes; c__Bacteroidia; o__Bacteroidales; f__BS11; g__; s__
286	0	12	1	5	1	9	5	0	5	2	0	0	61	2	k__Bacteria; p__Spirochaetes; c__Spirochaetes; o__Sphaerochaetales; f__Sphaerochaetaceae; g__Sphaerochaeta; s__
2861	0	2	0	0	0	0	0	0	0	0	0	0	0	0	k__Bacteria; p__Firmicutes; c__Clostridia; o__Clostridiales; f__Lachnospiraceae; g__; s__
2862	0	2	0	0	0	0	0	0	0	0	0	0	0	0	k__Bacteria; p__Spirochaetes; c__Spirochaetes; o__; f__; g__; s__
2863	0	2	2	1	0	1	0	0	1	0	1	0	0	0	k__Bacteria; p__Firmicutes; c__Clostridia; o__Clostridiales; f__Lachnospiraceae; g__Butyrivibrio; s__
2864	0	0	0	3	0	1	0	0	5	0	0	0	0	0	k__Bacteria; p__Bacteroidetes; c__Bacteroidia; o__Bacteroidales; f__Prevotellaceae; g__Prevotella; s__
2865	0	0	0	0	0	1	0	0	0	0	0	0	3	0	k__Bacteria; p__Firmicutes; c__Clostridia; o__Clostridiales; f__; g__; s__
2866	3	0	1	0	0	0	0	1	0	0	0	2	0	0	k__Bacteria; p__Bacteroidetes; c__Bacteroidia; o__Bacteroidales; f__S24-7; g__; s__
2867	4	0	3	0	7	4	4	1	8	5	7	3	4	3	k__Bacteria; p__Bacteroidetes; c__Bacteroidia; o__Bacteroidales; f__Prevotellaceae; g__Prevotella; s__
2868	0	0	0	1	0	0	0	0	1	0	0	0	1	0	k__Bacteria; p__Bacteroidetes; c__Bacteroidia; o__Bacteroidales; f__Prevotellaceae; g__Prevotella; s__
[truncated: 1,134 more rows]
